# Supplementary material for: Histological Transformation and Progression in Follicular Lymphoma: A Clonal Evolution Study
Source: PLoS Med. 2016 Dec 13;13(12):e1002197. doi: 10.1371/journal.pmed.1002197 (PMC5154502; doi:10.1371/journal.pmed.1002197)
Supplement: S1 Table — Sequencing statistics for each WGS library generated by Picard tools CollectAlignmentMetrics and CollectWgsMetrics. (XLSX) [file pmed.1002197.s022.xlsx]

## Sheet: wgs-seq-stats.tsv
WGS alignment summary statistics
sample_id	GENOME_TERRITORY	MEAN_COVERAGE	SD_COVERAGE	MEDIAN_COVERAGE	MAD_COVERAGE	PCT_EXC_MAPQ	PCT_EXC_DUPE	PCT_EXC_UNPAIRED	PCT_EXC_BASEQ	PCT_EXC_OVERLAP	PCT_EXC_CAPPED	PCT_EXC_TOTAL	PCT_5X	PCT_10X	PCT_15X	PCT_20X	PCT_25X	PCT_30X	PCT_40X	PCT_50X	PCT_60X	PCT_70X	PCT_80X	PCT_90X	PCT_100X	PF_READS	PF_NOISE_READS	PF_READS_ALIGNED	PCT_PF_READS_ALIGNED	PF_ALIGNED_BASES	PF_HQ_ALIGNED_READS	PF_HQ_ALIGNED_BASES	PF_HQ_ALIGNED_Q20_BASES	PF_HQ_MEDIAN_MISMATCHES	PF_MISMATCH_RATE	PF_HQ_ERROR_RATE	PF_INDEL_RATE	MEAN_READ_LENGTH	READS_ALIGNED_IN_PAIRS	PCT_READS_ALIGNED_IN_PAIRS	BAD_CYCLES	STRAND_BALANCE	PCT_CHIMERAS	PCT_ADAPTER
FL1001N	2864785223	33.7909	14.9544	33	9	0.042061	0.16081	0.01125	0.028112	7.8e-05	0.003178	0.24549	0.969649	0.954526	0.920938	0.855302	0.750012	0.612175	0.323744	0.129394	0.041333	0.011628	0.00361	0.00167	0.001133	1359059338	9455	1283908099	0.944703	128300042108	1229811018	122903634754	117931441355	0	0.003995	0.003567	0.00017	100	1253736917	0.976501	0	0.499825	0.003482	0.000429
FL1001T1	2864785223	54.1186	24.8147	53	15	0.049119	0.038743	0.000876	0.041586	0.000129	0.004814	0.135267	0.971834	0.964348	0.952715	0.934049	0.905221	0.863237	0.733875	0.558537	0.380462	0.236457	0.136924	0.075098	0.039621	1892937216	15046	1797608053	0.94964	179290347272	1708829125	170483739927	162533811592	0	0.005745	0.004944	0.000275	100	1788443624	0.994902	0	0.499922	0.000962	0.002216
FL1001T2	2864785223	57.9731	25.2114	57	15	0.051094	0.031017	0.001113	0.036731	3.7e-05	0.005236	0.125228	0.972884	0.967003	0.958314	0.944694	0.923781	0.892961	0.791622	0.635686	0.45486	0.292342	0.172249	0.094981	0.050006	1988302360	17595	1902568556	0.956881	189855899871	1804817924	180155450065	172804048207	0	0.005092	0.004226	0.000276	100	1892408092	0.99466	0	0.499946	0.000922	0.001188
FL1004N	2864785223	32.2889	14.9465	32	10	0.05776	0.014513	0.001076	0.044643	0.002398	0.008765	0.129155	0.975101	0.947573	0.892187	0.807307	0.698134	0.571461	0.305992	0.109872	0.025231	0.005293	0.002381	0.001771	0.001441	1112707674	23789	1065293624	0.957389	106219720890	1003438012	100084442678	95228065047	0	0.005383	0.00451	0.000271	100	1059080443	0.994168	0	0.499962	0.00107	0.00086
FL1004T1	2864785223	63.6783	25.3866	63	16	0.06621	0.047913	0.001304	0.050477	0.002329	0.006114	0.174347	0.982639	0.979275	0.974935	0.967653	0.954267	0.931049	0.84709	0.716502	0.556858	0.392343	0.246741	0.137295	0.068777	2300412602	44958	2186983344	0.950692	218013248781	2056386635	205074961372	193168342185	0	0.006526	0.005614	0.000291	100	2173060598	0.993634	0	0.499985	0.000874	0.002072
FL1004T2	2864785223	64.6174	31.9823	62	19	0.063819	0.050436	0.001779	0.046876	0.002264	0.007336	0.172509	0.982444	0.978149	0.970932	0.957342	0.934418	0.900795	0.802798	0.673831	0.530659	0.39057	0.268063	0.172126	0.105351	2321100172	44254	2215944926	0.954696	220903276651	2087322315	208157865016	196911914812	0	0.006205	0.005337	0.000282	100	2200703901	0.993122	0	0.499971	0.00084	0.001452
FL1005N	2864785223	34.2514	12.3753	35	7	0.051959	0.01676	0.001794	0.060736	0.002427	0.007724	0.141401	0.971236	0.960589	0.941578	0.904103	0.831992	0.706963	0.328331	0.065534	0.007221	0.002408	0.001803	0.00142	0.001141	1197511604	20869	1147069661	0.957878	114282564097	1087146781	108344535329	101205744770	0	0.008218	0.007423	0.000314	100	1139064239	0.993021	0	0.499921	0.00082	0.000571
FL1005T1	2864785223	68.5227	26.9327	70	16	0.061123	0.076431	0.001748	0.058901	0.001531	0.005371	0.205105	0.975243	0.970465	0.96491	0.957265	0.946138	0.929981	0.876364	0.787326	0.662306	0.505277	0.331532	0.181703	0.089799	2531134412	44988	2420207611	0.956175	241087330540	2295614066	228752484242	212657396781	0	0.008502	0.007692	0.00033	100	2402958887	0.992873	0	0.499937	0.000843	0.001148
FL1005T2	2864785223	68.0682	27.4067	68	13	0.052495	0.012507	0.002667	0.082035	0.002032	0.008838	0.160573	0.97543	0.971272	0.966619	0.960344	0.950999	0.936718	0.888186	0.805209	0.667347	0.473527	0.273708	0.136912	0.073536	2455760978	43400	2335537229	0.951044	232302279383	2212275524	220107477844	200652870131	0	0.009578	0.008766	0.000344	100	2314730456	0.991091	0	0.499859	0.000756	0.000476
FL1006N	2864785223	30.3408	12.794	31	8	0.059967	0.012927	0.001242	0.059402	0.001451	0.008695	0.143683	0.974544	0.950314	0.898901	0.813783	0.695073	0.54436	0.221311	0.044238	0.006006	0.002187	0.001582	0.001251	0.001023	1065677292	25396	1018575944	0.955801	101504327801	957158766	95417460283	89258292126	0	0.007055	0.006133	0.000289	100	1011554621	0.993107	0	0.499956	0.001073	0.000468
FL1006T1	2864785223	90.949	30.2795	94	17	0.060329	0.013353	0.001365	0.045445	0.002287	0.010454	0.133233	0.982938	0.979774	0.976805	0.973456	0.96928	0.963717	0.944577	0.908222	0.858014	0.795957	0.706897	0.577662	0.414706	3155872842	77399	3015787942	0.955611	300599191293	2832723837	282464297398	268546463836	0	0.006252	0.005255	0.000298	100	2995308331	0.993209	0	0.49998	0.001067	0.001028
FL1006T2	2864785223	71.116	31.7273	71	18	0.078909	0.017343	0.002168	0.068029	0.001392	0.01169	0.179531	0.981184	0.976764	0.971793	0.96436	0.951637	0.929214	0.848096	0.755447	0.661309	0.522657	0.352534	0.215977	0.138881	2644339482	56682	2493241504	0.94286	248311999984	2295660403	228717880671	211394776212	0	0.009581	0.008408	0.000324	100	2465350331	0.988813	0	0.499925	0.001213	0.001065
FL1007N	2864785223	43.6473	17.8622	44	11	0.055553	0.016799	0.0012	0.04098	0.003844	0.008198	0.126574	0.974861	0.966887	0.950772	0.920387	0.871235	0.801434	0.606237	0.372935	0.17075	0.054338	0.013124	0.004009	0.002342	1500206344	35009	1435798596	0.957067	143160515739	1355556204	135207573107	129198156765	0	0.005292	0.004388	0.000272	100	1427145301	0.993973	0	0.499965	0.000913	0.00219
FL1007T1	2864785223	62.1731	26.2454	63	16	0.04913	0.007767	0.003856	0.073699	0.004801	0.007338	0.146591	0.978777	0.975251	0.969045	0.956826	0.936324	0.906719	0.81933	0.698187	0.549311	0.381464	0.223102	0.111153	0.05447	1732492224	56302	1659381141	0.9578	206591394461	1589140927	197965367226	182399254596	0	0.006382	0.005734	0.000315	125	1648820956	0.993636	0	0.499864	0.00504	0.000377
FL1007T2	2864785223	59.4141	25.568	59	16	0.058043	0.008693	0.003323	0.078262	0.00616	0.010043	0.164524	0.978575	0.974699	0.968018	0.955093	0.932642	0.898534	0.794936	0.654297	0.487684	0.318218	0.183124	0.098751	0.05366	1706158440	58299	1616910610	0.947691	201271468178	1536885338	191422154364	175290998423	0	0.006996	0.00617	0.000327	125	1606201766	0.993377	0	0.499884	0.004057	0.000562
FL1008N	2864785223	34.259	12.4847	35	7	0.059264	0.018691	0.004605	0.083467	0.001929	0.009092	0.177048	0.97683	0.964589	0.938475	0.890047	0.817215	0.704626	0.338081	0.066218	0.007103	0.002498	0.001818	0.001394	0.001112	1265614822	32898	1199025090	0.947385	119259318281	1127576838	112191591852	101906024734	0	0.009964	0.009104	0.000357	100	1184457064	0.98785	0	0.499854	0.001272	0.000662
FL1008T1	2864785223	71.8535	24.125	75	14	0.059725	0.012583	0.004077	0.06686	0.002753	0.010543	0.15654	0.981791	0.977946	0.973853	0.968557	0.96087	0.949011	0.905546	0.836446	0.741085	0.600323	0.41083	0.216867	0.083081	2576838242	59739	2450337568	0.950909	244048087822	2303261545	229472437754	212757440947	0	0.009168	0.008295	0.000316	100	2423716266	0.989136	0	0.499931	0.000894	0.000443
FL1008T2	2864785223	63.8669	25.0154	64	14	0.064333	0.013809	0.012798	0.082992	0.0025	0.011877	0.188309	0.981292	0.976803	0.971327	0.962625	0.947348	0.922945	0.851053	0.745851	0.585303	0.394234	0.231708	0.126194	0.06728	2436666672	50771	2267962527	0.930764	225412237810	2121206422	210910787338	191534826054	0	0.01063	0.009706	0.000332	100	2216764785	0.977426	0	0.499827	0.001188	0.00086
FL1009N	2864785223	33.1956	12.4226	34	7	0.06809	0.043604	0.008968	0.069386	0.001094	0.005663	0.196805	0.971664	0.960229	0.937168	0.888931	0.799996	0.660777	0.292348	0.057881	0.006879	0.002467	0.001841	0.001446	0.001155	1231917604	21356	1163907712	0.944793	115768225554	1097963982	109246323079	100526587641	0	0.009243	0.008368	0.000383	100	1144958127	0.983719	0	0.499833	0.001728	0.000597
FL1009T1	2864785223	44.4176	18.8725	45	12	0.065277	0.146483	0.00425	0.028166	0.002646	0.005519	0.252341	0.973959	0.963992	0.94611	0.915542	0.868549	0.802511	0.614781	0.388757	0.193378	0.074408	0.023342	0.007373	0.003373	1775164662	35068	1674613550	0.943357	166598765010	1572937428	156545390871	150595063125	0	0.006116	0.005097	0.000351	100	1655299269	0.988466	0	0.499904	0.001576	0.003259
FL1009T2	2864785223	53.2436	20.5484	55	12	0.066621	0.099938	0.005349	0.046331	0.001523	0.005599	0.225361	0.974501	0.967288	0.957205	0.941868	0.91878	0.885339	0.778463	0.608966	0.393246	0.193944	0.070314	0.01994	0.006079	2041665734	40671	1935483112	0.947992	192437174350	1820055615	181026706989	170534692615	0	0.007054	0.006069	0.000393	100	1909565443	0.986609	0	0.499868	0.001816	0.000674
FL1012N	2864785223	32.0477	10.7937	33	6	0.061741	0.061925	0.010272	0.0637	0.001135	0.005824	0.204598	0.972847	0.964127	0.94766	0.910342	0.825081	0.656812	0.200379	0.019203	0.002955	0.002041	0.001584	0.001244	0.001004	1205520890	26596	1136926432	0.9431	112889327402	1077328526	107003973334	98997419040	0	0.007901	0.007071	0.000431	100	1117198612	0.982648	0	0.49981	0.002511	0.001401
FL1012T1	2864785223	57.4851	29.0883	56	20	0.053705	0.183656	0.008535	0.040934	0.001754	0.004169	0.292753	0.97289	0.962392	0.944581	0.917585	0.880334	0.832576	0.71325	0.581215	0.450702	0.327789	0.219675	0.134322	0.075351	2419143306	47366	2272667967	0.939452	225502056490	2163824333	214759361612	202343060509	0	0.008371	0.007632	0.000421	100	2226447139	0.979662	0	0.499843	0.002102	0.002205
FL1012T2	2864785223	52.615	25.3264	51	16	0.05736	0.20816	0.004093	0.040664	0.001333	0.004849	0.316459	0.974283	0.965858	0.950394	0.923804	0.883795	0.829461	0.686454	0.524289	0.367408	0.2328	0.133279	0.07079	0.036891	2265186466	45013	2134457939	0.942288	212224229421	2025807726	201484506253	189389889462	0	0.007439	0.006586	0.000387	100	2109379886	0.988251	0	0.49991	0.001763	0.00323
FL1013N	2864785223	26.5459	19.4756	22	12	0.052977	0.237295	0.004463	0.021753	0.004302	0.004269	0.325057	0.924305	0.812679	0.683224	0.561566	0.455468	0.364555	0.222403	0.126277	0.066228	0.032006	0.014414	0.006253	0.002792	1198592270	19541	1104786704	0.921737	109779755306	1049858172	104356483003	100728839765	0	0.00673	0.005964	0.000351	100	1091822329	0.988265	0	0.499938	0.001419	0.006788
FL1013T1	2864785223	55.6333	22.4439	56	13	0.064881	0.056172	0.005621	0.047121	0.000869	0.006031	0.180696	0.979786	0.973727	0.964969	0.950538	0.92705	0.891915	0.785911	0.628448	0.421715	0.23029	0.115173	0.060099	0.030169	2016493218	38621	1919871811	0.952084	191026329134	1808616991	180014421063	170153007515	0	0.006411	0.005541	0.000378	100	1898636325	0.988939	0	0.499874	0.002259	0.000409
FL1013T2	2864785223	74.3814	25.262	74	13	0.058159	0.048479	0.006078	0.057079	0.003262	0.005422	0.17848	0.982033	0.978009	0.974433	0.970506	0.965177	0.957053	0.926411	0.874524	0.781877	0.609531	0.391179	0.223726	0.13151	2702925166	43612	2573927579	0.952275	255995912616	2438270450	242596715607	226790683262	0	0.00678	0.006017	0.000429	100	2539192921	0.986505	0	0.499849	0.003648	0.000642
FL1014N	2864785223	36.2498	12.9457	37	7	0.069055	0.037283	0.010585	0.072668	0.005041	0.005676	0.200308	0.977693	0.968103	0.948849	0.909918	0.847529	0.752744	0.419732	0.104287	0.011814	0.002916	0.002118	0.001709	0.001406	1351167268	30086	1276736353	0.944914	126926578080	1203822310	119721232706	109799165461	0	0.009069	0.008243	0.000384	100	1253491573	0.981794	0	0.49982	0.002393	0.000503
FL1014T1	2864785223	61.334	25.4482	62	17	0.060335	0.093409	0.003937	0.052472	0.001342	0.00529	0.216784	0.980485	0.97497	0.967256	0.95432	0.933179	0.901835	0.807217	0.680123	0.535157	0.379722	0.230398	0.116117	0.051887	2332953274	55802	2217954993	0.950707	220627237082	2096097331	208593337980	195146131721	0	0.008344	0.007496	0.000385	100	2193336871	0.988901	0	0.49989	0.002137	0.001466
FL1014T2	2864785223	50.3368	27.5618	47	18	0.060774	0.142048	0.00453	0.037498	0.001738	0.005668	0.252256	0.976121	0.96023	0.931687	0.889209	0.833698	0.767347	0.616054	0.463835	0.329954	0.221821	0.140702	0.084311	0.048248	1986675312	48744	1883904716	0.94827	187378131951	1781062383	177221342579	168380708001	0	0.007397	0.006456	0.000383	100	1864160719	0.98952	0	0.499932	0.001841	0.002171
FL1016N	2864785223	35.2892	11.9383	36	7	0.060678	0.013185	0.004968	0.063337	0.002579	0.005517	0.150264	0.975443	0.970258	0.960263	0.931712	0.861557	0.733323	0.355086	0.077154	0.008298	0.002439	0.001821	0.001438	0.001143	1230341702	23815	1178325436	0.957722	117246114949	1118642280	111356254240	103679743719	0	0.007509	0.00674	0.000362	100	1166801322	0.99022	0	0.499849	0.00514	0.000176
FL1016T1	2864785223	53.6767	18.2667	54	10	0.055716	0.014372	0.003279	0.04934	0.001906	0.005724	0.130336	0.977227	0.97406	0.970591	0.964736	0.953838	0.933957	0.836328	0.619853	0.342259	0.146966	0.060307	0.023641	0.008155	1828324554	33107	1757859029	0.961459	175050699053	1671591741	166530955588	157637582847	0	0.006332	0.005583	0.000343	100	1743814238	0.99201	0	0.499875	0.004632	0.000224
FL1016T2	2864785223	62.0384	23.6142	60	10	0.053907	0.013955	0.003075	0.052955	0.003127	0.005548	0.132566	0.977681	0.974878	0.972269	0.969071	0.963898	0.954363	0.903757	0.757869	0.508477	0.275005	0.148315	0.092826	0.062788	2104647330	40743	2035443434	0.967119	202696107668	1940420738	193315108082	182258510838	0	0.005756	0.005116	0.000345	100	2020213180	0.992517	0	0.499848	0.005298	0.000267
FL1017N	2864785223	32.7108	11.0876	33	6	0.057277	0.010843	0.004338	0.047515	0.003457	0.005689	0.129118	0.980827	0.973631	0.953466	0.906498	0.81668	0.660192	0.240172	0.031676	0.0038	0.002212	0.001727	0.001372	0.001111	1113850184	23298	1069651576	0.960319	106515689935	1015527842	101168058728	95978534996	0	0.005928	0.005193	0.000351	100	1060768762	0.991696	0	0.49988	0.004239	0.000698
FL1017T1	2864785223	65.2832	21.1202	65	11	0.055463	0.016434	0.004962	0.048436	0.005582	0.005241	0.136118	0.983238	0.980375	0.977596	0.974463	0.969714	0.961183	0.921124	0.820712	0.632144	0.395705	0.208105	0.103684	0.04711	2243111326	54633	2154018986	0.960282	214293202076	2047481315	203781981964	193071056375	0	0.005871	0.005185	0.000396	100	2131993365	0.989775	0	0.499845	0.005522	0.00047
FL1017T2	2864785223	65.4124	22.1615	66	12	0.06291	0.019609	0.004388	0.053964	0.005487	0.005758	0.152116	0.983391	0.98062	0.977827	0.973762	0.965975	0.951447	0.90197	0.814246	0.644031	0.410896	0.208542	0.098352	0.050609	2287078046	50815	2189127992	0.957172	217803816631	2071540845	206204448256	193978147844	0	0.006825	0.006075	0.000374	100	2167033986	0.989907	0	0.499843	0.006137	0.000301
FL1018N	2864785223	37.2073	13.964	38	9	0.051471	0.012421	0.005106	0.045818	0.001695	0.005615	0.122127	0.975655	0.969366	0.954455	0.917203	0.844788	0.733793	0.438061	0.167959	0.036205	0.005747	0.002191	0.001634	0.001307	1269688512	24403	1218692828	0.959836	120543948600	1161361630	114901129168	109240844256	0	0.006705	0.006023	0.000448	100	1206149804	0.989708	0	0.499792	0.003704	0.00056
FL1018T1	2864785223	80.7843	26.1515	82	14	0.053644	0.029112	0.013909	0.062086	0.000975	0.005396	0.165121	0.978691	0.976245	0.974199	0.972142	0.969733	0.966498	0.953436	0.918609	0.842451	0.715637	0.545647	0.355308	0.187817	2893502184	58251	2730021226	0.943501	271617964585	2599704251	258746586196	240949918510	0	0.007924	0.007173	0.000379	100	2676955842	0.980562	0	0.49982	0.002928	0.001589
FL1018T2	2864785223	88.7854	29.2284	88	13	0.049926	0.018622	0.002531	0.051375	0.001044	0.005786	0.129282	0.979051	0.976805	0.974981	0.973256	0.971448	0.969332	0.962608	0.947309	0.908907	0.822916	0.675036	0.47938	0.283996	3017662866	63511	2910811729	0.964591	289907088635	2779013489	276880879394	261519854649	0	0.006061	0.00538	0.000358	100	2888162491	0.992219	0	0.499888	0.003441	0.000155
FL1019N	2864785223	36.6872	11.4961	38	6	0.054026	0.011685	0.004498	0.042689	0.001901	0.006422	0.121221	0.981632	0.976508	0.96427	0.935553	0.891006	0.807967	0.411246	0.072224	0.006644	0.002808	0.002182	0.001736	0.001417	1246756214	28007	1194246167	0.957883	118775646209	1134365571	112888940919	107686863241	0	0.005478	0.00477	0.000355	100	1183711136	0.991179	0	0.499813	0.00813	0.001991
FL1019T1	2864785223	84.2363	29.3508	82	17	0.054852	0.009447	0.002738	0.0515	0.001323	0.006139	0.125999	0.984346	0.981855	0.979807	0.977704	0.975106	0.97135	0.956332	0.919252	0.839459	0.708582	0.541588	0.380243	0.261727	2854806228	67864	2744699666	0.961431	273502076043	2611713146	260327098900	245949519528	0	0.005953	0.005264	0.000337	100	2724636056	0.99269	0	0.499891	0.00248	0.000137
FL1019T2	2864785223	81.5352	27.2168	81	15	0.056114	0.012777	0.003289	0.049783	0.001334	0.007001	0.130299	0.984536	0.982111	0.980041	0.977823	0.974803	0.969888	0.951024	0.916943	0.843603	0.705549	0.519443	0.33921	0.208397	2792540234	64091	2673365465	0.957324	266247838644	2537227066	252776702523	239183391750	0	0.005987	0.005264	0.000347	100	2651227494	0.991719	0	0.499863	0.003407	0.000419
FL1020N	2864785223	35.953	12.6839	37	7	0.046164	0.007004	0.00245	0.044681	0.002168	0.006226	0.108692	0.982734	0.975958	0.95694	0.912516	0.838514	0.731163	0.40124	0.103113	0.012264	0.003072	0.002211	0.001721	0.001366	968972454	21100	923513170	0.953085	115064242568	883192777	110094438620	104874896036	0	0.004813	0.004219	0.000299	125	918512887	0.994586	0	0.499831	0.004591	0.00039
FL1020T1	2864785223	79.2239	27.6366	80	16	0.049316	0.011682	0.002744	0.064431	0.002176	0.006211	0.13656	0.98476	0.982467	0.980118	0.976782	0.971322	0.962444	0.930119	0.873041	0.786451	0.667423	0.515915	0.347574	0.200219	2204717640	48436	2094542131	0.950027	260807567823	2001436733	249346103453	232134116504	0	0.005836	0.005234	0.000318	125	2080701903	0.993392	0	0.499805	0.005319	0.000325
FL1020T2	2864785223	79.7844	28.491	81	18	0.049759	0.014862	0.002823	0.064255	0.002377	0.006333	0.140409	0.985089	0.982681	0.980177	0.976625	0.970762	0.961201	0.926645	0.866488	0.777846	0.660948	0.519132	0.365575	0.226406	2227662996	53007	2117765396	0.950667	263707369615	2022818689	252021218661	234585480005	0	0.005892	0.005287	0.000315	125	2103463925	0.993247	0	0.499808	0.005428	0.000207
FL2001N	2864785223	34.751	14.3239	34	8	0.051437	0.044634	0.001981	0.041614	0.00067	0.005876	0.146212	0.977773	0.965817	0.937552	0.882754	0.791076	0.656353	0.338946	0.126039	0.038409	0.011052	0.003753	0.001886	0.001318	1220026736	12472	1169456147	0.95855	116602898957	1108504644	110605148499	105374989405	0	0.005365	0.004572	0.000314	100	1162278708	0.993863	0	0.49988	0.012905	0.002888
FL2001T1	2864785223	70.5218	25.522	72	15	0.060119	0.071269	0.001366	0.030343	0.000622	0.005335	0.169055	0.980889	0.977298	0.973087	0.967148	0.95792	0.943529	0.895481	0.820762	0.705738	0.541547	0.357695	0.20254	0.100674	2515221046	37228	2412469123	0.959148	240675505339	2275499773	227153110250	218884156748	0	0.004977	0.004081	0.000281	100	2398610093	0.994255	0	0.499912	0.011241	0.000236
FL2001T2	2864785223	49.879	21.6148	48	12	0.053822	0.033422	0.002424	0.034408	0.000531	0.006253	0.13086	0.979722	0.973843	0.963803	0.944145	0.910798	0.861877	0.703375	0.476604	0.270355	0.140343	0.073171	0.040082	0.02298	1718485150	16942	1648940036	0.959531	164407031968	1558543348	155558349301	149560232842	0	0.004947	0.004076	0.000298	100	1637771549	0.993227	0	0.499805	0.022474	0.000189
FL2002N	2864785223	33.5842	15.0538	33	9	0.0577	0.070893	0.001455	0.036384	0.000764	0.004141	0.171337	0.97386	0.954009	0.913087	0.843808	0.743038	0.611088	0.319111	0.122626	0.039406	0.012127	0.004293	0.002099	0.001394	1212084744	15159	1164559080	0.96079	116104657966	1096324248	109405420457	104616401531	0	0.005371	0.004401	0.000298	100	1157070899	0.99357	0	0.499871	0.015593	0.000743
FL2002T1	2864785223	47.0155	16.5089	47	9	0.052898	0.059901	0.001714	0.034417	0.001034	0.004272	0.154236	0.979723	0.97499	0.968526	0.957528	0.937548	0.900265	0.720791	0.413687	0.173592	0.067604	0.026079	0.009188	0.00355	1662784888	23404	1596343740	0.960042	159251857438	1511166372	150827718938	144749784845	0	0.005129	0.004309	0.000287	100	1586146595	0.993612	0	0.499945	0.007312	0.000199
FL2002T2	2864785223	47.941	18.2651	48	10	0.055016	0.031157	0.002094	0.034602	0.000613	0.005882	0.129363	0.979074	0.973063	0.964265	0.949306	0.923687	0.880861	0.712512	0.448523	0.217683	0.092196	0.038648	0.016487	0.007268	1647413610	21547	1581599953	0.96005	157747443700	1493480377	149068900967	143289383828	0	0.004995	0.00411	0.000287	100	1570948825	0.993266	0	0.499891	0.014292	0.000557
FL2005N	2864785223	35.5755	20.825	33	14	0.060367	0.115544	0.004217	0.041708	0.00251	0.004619	0.228965	0.964819	0.919007	0.847341	0.756894	0.658869	0.562372	0.388557	0.244395	0.135176	0.063873	0.025315	0.008712	0.003089	1371734540	26106	1295537401	0.944452	128861662544	1226194036	122010147191	115515893131	0	0.007167	0.006288	0.000354	100	1281638951	0.989272	0	0.499941	0.001762	0.001861
FL2005T1	2864785223	49.7699	29.6167	45	20	0.059893	0.207209	0.003495	0.04368	0.001995	0.003765	0.320036	0.972182	0.946789	0.906597	0.852848	0.788741	0.718775	0.577525	0.449525	0.338399	0.243474	0.165499	0.105093	0.06184	2151406366	36339	2030879264	0.943978	201833760180	1922172501	191093306951	178634074990	0	0.008524	0.007671	0.000385	100	2006444740	0.987968	0	0.499863	0.001432	0.000944
FL2005T2	2864785223	52.6438	28.1067	50	20	0.060494	0.206514	0.006865	0.0299	0.002145	0.003932	0.30985	0.975421	0.958507	0.930559	0.890839	0.839731	0.779046	0.641908	0.506074	0.383416	0.27298	0.177139	0.102612	0.052915	2279506538	41714	2140376206	0.938965	212468832318	2019530329	200532319937	191584173608	0	0.00732	0.0064	0.000398	100	2099933477	0.981105	0	0.499869	0.00215	0.001451
FL2006N	2864785223	34.6001	11.6698	35	6	0.059478	0.010632	0.005337	0.057311	0.003719	0.005753	0.14223	0.980921	0.974586	0.957885	0.919277	0.847769	0.720044	0.323393	0.059856	0.006467	0.002575	0.001932	0.001491	0.001181	1204601230	22653	1149224255	0.954029	114388302990	1088927636	108422643626	101690774426	0	0.006324	0.00556	0.000398	100	1137459688	0.989763	0	0.499879	0.002951	0.000615
FL2006T1	2864785223	62.606	20.9537	64	12	0.062488	0.018432	0.003074	0.05794	0.002569	0.005579	0.150083	0.983131	0.980234	0.977185	0.972416	0.963348	0.946944	0.883833	0.768554	0.591475	0.374761	0.179147	0.063829	0.021872	2186784276	42153	2089185448	0.955369	208082252325	1978111809	197094288606	184577718684	0	0.00643	0.005649	0.000344	100	2071586729	0.991576	0	0.49989	0.004043	0.000219
FL2006T2	2864785223	55.4049	18.846	56	11	0.064292	0.015083	0.00313	0.057067	0.003029	0.005713	0.148314	0.982682	0.979455	0.975444	0.967825	0.952415	0.925241	0.826959	0.65714	0.426749	0.202867	0.066515	0.018619	0.007157	1962382840	36307	1845839533	0.940611	183857814777	1744640397	173837390934	163003663508	0	0.00668	0.005865	0.000369	100	1830458755	0.991667	0	0.4999	0.002969	0.000242
FL2007N	2864785223	34.6454	12.4715	35	7	0.062207	0.010342	0.003414	0.066997	0.00319	0.004955	0.151105	0.975367	0.96954	0.955767	0.915492	0.828474	0.691625	0.339924	0.083336	0.010369	0.002665	0.001952	0.001569	0.001274	1206191552	23716	1154852162	0.957437	114982461355	1097773431	109338837956	101406932164	0	0.007652	0.006862	0.000356	100	1145465029	0.991872	0	0.499897	0.002859	0.000253
FL2007T1	2864785223	61.8054	19.2816	63	10	0.056509	0.017767	0.002568	0.054736	0.003069	0.005023	0.139671	0.978031	0.975281	0.972795	0.96992	0.965729	0.958312	0.916371	0.795925	0.582685	0.328543	0.130206	0.039412	0.014399	2125270280	40576	2040707763	0.960211	203319449412	1941679419	193540473306	182019807434	0	0.006322	0.005548	0.000332	100	2025651175	0.992622	0	0.499885	0.004819	0.000133
FL2007T2	2864785223	62.3294	20.5973	63	11	0.056194	0.017894	0.0024	0.054274	0.00357	0.004912	0.139245	0.977875	0.975123	0.972496	0.969111	0.963549	0.953447	0.903329	0.781844	0.583051	0.348083	0.157404	0.06011	0.025413	2141272806	39631	2056862274	0.960579	204932430883	1957769098	195149584000	183633300859	0	0.00611	0.00533	0.000331	100	2042320224	0.99293	0	0.499894	0.005057	0.000124
FL2008N	2864785223	34.616	11.299	35	6	0.055477	0.010703	0.006871	0.060442	0.00115	0.006091	0.140735	0.981446	0.975045	0.958053	0.921175	0.858455	0.738829	0.317047	0.048397	0.004901	0.002337	0.001789	0.001423	0.001169	1247307490	20154	1152984872	0.924379	114728508917	1092036657	108722800091	101552920360	0	0.00796	0.007158	0.000371	100	1138192951	0.987171	0	0.499847	0.004463	0.000216
FL2008T1	2864785223	81.1708	23.9578	84	13	0.059679	0.01961	0.003842	0.054145	0.001051	0.006756	0.145083	0.984554	0.982094	0.979992	0.977765	0.974808	0.969941	0.948225	0.909248	0.852723	0.75049	0.586149	0.382412	0.193605	2839521266	45163	2708826343	0.953973	269535504721	2560697360	254874788901	239768706189	0	0.006682	0.005914	0.000363	100	2681842215	0.990038	0	0.49984	0.00283	9e-05
FL2008T2	2864785223	75.1962	22.3877	77	12	0.055441	0.018671	0.002637	0.043613	0.001128	0.006139	0.127629	0.984088	0.981569	0.979402	0.976975	0.973345	0.966709	0.937275	0.890916	0.815154	0.669115	0.45346	0.233303	0.08876	2563683696	41013	2461137627	0.96	245219949811	2334307989	232678856196	221627750240	0	0.005631	0.0049	0.000346	100	2442698442	0.992508	0	0.499889	0.004595	0.000213
FL3001N	2864785223	36.185	11.3429	37	6	0.059675	0.011878	0.006818	0.058776	0.005855	0.005556	0.148557	0.975439	0.970919	0.964223	0.947552	0.900467	0.791434	0.379944	0.069368	0.006439	0.002402	0.001785	0.001347	0.001059	1265943610	27994	1209074293	0.955078	120072737233	1147757785	114058918820	106775730439	0	0.006962	0.006217	0.000358	100	1194824399	0.988214	0	0.499789	0.008491	0.000346
FL3001T1	2864785223	60.8171	18.4739	62	10	0.056308	0.018867	0.00305	0.051239	0.002886	0.005682	0.138033	0.977748	0.974992	0.972465	0.969542	0.965256	0.957638	0.914166	0.789353	0.565641	0.301751	0.110242	0.02999	0.008407	2087563134	38351	2006324648	0.961085	199853748199	1907156676	190065962754	179456093595	0	0.005817	0.00508	0.000338	100	1991523433	0.992623	0	0.499885	0.005232	0.00027
FL3002N	2864785223	36.3383	11.8408	37	6	0.056411	0.013207	0.004011	0.052821	0.003245	0.005971	0.135666	0.97598	0.971528	0.964215	0.944209	0.889285	0.774584	0.391844	0.088366	0.009406	0.002523	0.001848	0.001449	0.001159	1242188424	26989	1195646904	0.962533	119076299879	1136947237	113285745973	106805051863	0	0.005949	0.005229	0.000343	100	1186418950	0.992282	0	0.499877	0.006236	0.00039
FL3002T1	2864785223	54.4718	18.3524	55	11	0.06608	0.019841	0.005917	0.069366	0.002816	0.00625	0.170268	0.977131	0.973712	0.97002	0.96442	0.954161	0.93409	0.834914	0.639782	0.391317	0.173194	0.05476	0.016635	0.006938	1957359068	40114	1854262832	0.947329	184331238654	1755421353	174589808159	161205163741	0	0.008839	0.008034	0.000329	100	1831573294	0.987764	0	0.49983	0.005998	8.9e-05
FL3003N	2864785223	33.5996	11.8161	34	7	0.066834	0.022471	0.006931	0.059793	0.004532	0.005367	0.165929	0.980104	0.971978	0.950365	0.902271	0.816156	0.676385	0.292586	0.055717	0.006424	0.002245	0.001662	0.001304	0.001044	1200410478	28817	1142204124	0.951511	113450184097	1076964980	107025163169	99915654920	0	0.007395	0.006563	0.000341	100	1127366198	0.987009	0	0.499771	0.005953	0.000214
FL3003T1	2864785223	62.8091	19.9183	64	11	0.063824	0.018651	0.006043	0.048245	0.004126	0.006318	0.147208	0.983307	0.980449	0.977565	0.973275	0.964927	0.94938	0.89334	0.791826	0.613282	0.379146	0.168967	0.051447	0.012954	2197630188	47046	2093352431	0.95255	208367105819	1974665794	196632940160	186195732804	0	0.006236	0.005393	0.000326	100	2068420882	0.98809	0	0.499861	0.004447	0.000407
FL3004N	2864785223	36.3322	11.9724	37	7	0.058583	0.013157	0.004832	0.060128	0.005101	0.005377	0.147178	0.975889	0.971203	0.963402	0.942138	0.885071	0.769229	0.393223	0.092838	0.010418	0.002705	0.001973	0.00155	0.001229	1260095704	23360	1208770425	0.959269	120296219707	1149698133	114484056612	107006390877	0	0.006751	0.00602	0.000333	100	1197840439	0.990958	0	0.499853	0.007519	0.000244
FL3004T1	2864785223	58.4163	18.3034	59	10	0.055077	0.016811	0.003063	0.052125	0.003098	0.005604	0.135777	0.977854	0.974913	0.972093	0.968576	0.962892	0.951955	0.890672	0.736767	0.499517	0.251705	0.08433	0.019249	0.00494	1997873712	39939	1922149020	0.962097	191506768656	1830135011	182421040943	172100256598	0	0.005937	0.005217	0.000322	100	1907809324	0.99254	0	0.499899	0.005015	0.000128
FL3005N	2864785223	34.6946	11.4595	35	6	0.061875	0.013067	0.004114	0.068073	0.005033	0.005699	0.157861	0.975725	0.970743	0.96177	0.935863	0.86565	0.726156	0.318393	0.059171	0.00627	0.002379	0.0018	0.001412	0.001137	1219958000	30511	1165983739	0.955757	116019111899	1108457756	110336882709	102163126118	0	0.007874	0.007086	0.000357	100	1155687323	0.991169	0	0.499885	0.002458	0.000817
FL3005T1	2864785223	58.1672	19.364	59	11	0.058082	0.017955	0.002911	0.05646	0.004361	0.005371	0.14514	0.977699	0.974667	0.971636	0.96751	0.960103	0.945135	0.868668	0.709662	0.487784	0.259913	0.101555	0.031729	0.009968	2014299152	44826	1930760277	0.958527	192338346630	1835758558	182962088375	171696811757	0	0.006355	0.005576	0.000318	100	1915773329	0.992238	0	0.499882	0.005319	0.000134
FL3006N	2864785223	38.8053	12.3483	40	6	0.061427	0.013626	0.005238	0.047915	0.009961	0.006311	0.144478	0.981394	0.976611	0.966374	0.941411	0.900104	0.832713	0.516148	0.138329	0.015001	0.003314	0.002405	0.001908	0.001539	1351576292	32971	1294143314	0.957507	128614322685	1222814859	121603955876	115254809245	0	0.006244	0.005455	0.000362	100	1280414249	0.989391	0	0.499775	0.009865	0.000585
FL3006T1	2864785223	55.0045	17.8114	56	10	0.06297	0.019614	0.003229	0.060106	0.004132	0.006706	0.156759	0.982931	0.979327	0.974861	0.967293	0.952504	0.92756	0.841679	0.672734	0.418597	0.175537	0.045026	0.008826	0.003335	1928343786	46470	1849043813	0.958877	184140021473	1750313610	174376482500	162859248966	0	0.006908	0.006132	0.000332	100	1833706200	0.991705	0	0.499876	0.00413	0.000215
FL3007N	2864785223	34.2254	11.6151	35	6	0.059598	0.01073	0.005773	0.068588	0.004821	0.005621	0.155132	0.975494	0.970199	0.959595	0.927979	0.848208	0.702958	0.305491	0.056903	0.006048	0.002302	0.001756	0.001385	0.001123	1204956314	22002	1148520061	0.953163	114315095873	1092475153	108784139529	100697933598	0	0.007562	0.006807	0.000346	100	1136427576	0.989471	0	0.499885	0.004324	0.000456
FL3007T1	2864785223	55.5302	17.8141	57	10	0.057069	0.019523	0.004041	0.059232	0.005379	0.005259	0.150503	0.97736	0.974245	0.971138	0.966972	0.959562	0.944394	0.861791	0.677931	0.419895	0.180427	0.051274	0.013182	0.005167	1935082578	32663	1854517250	0.958366	184678201223	1764701358	175818221890	164441764279	0	0.006606	0.005852	0.00033	100	1838239578	0.991223	0	0.499883	0.005304	0.000185
FL3008N	2864785223	32.8447	14.2644	35	8	0.079504	0.017068	0.009675	0.064967	0.01313	0.005709	0.190052	0.956471	0.926238	0.88822	0.832985	0.755979	0.648361	0.332841	0.080618	0.010251	0.002727	0.001938	0.001537	0.001237	1255874830	37325	1158006322	0.922071	113882562923	1080443176	106376891150	98653255882	0	0.008059	0.007043	0.000423	100	1136007271	0.981003	0	0.499623	0.015022	0.001237
FL3008T1	2864785223	56.5912	19.4417	58	12	0.063961	0.014141	0.002717	0.065829	0.003814	0.005519	0.15598	0.982872	0.979524	0.975388	0.967791	0.952813	0.926432	0.83121	0.673546	0.460725	0.239605	0.086436	0.023527	0.007432	1989496634	41951	1899033407	0.95453	189157111593	1798483998	179210499489	166339095989	0	0.007272	0.006506	0.000329	100	1884396020	0.992292	0	0.499897	0.003566	0.000259
FL3009N	2864785223	34.6281	12.2006	35	7	0.054775	0.012227	0.003572	0.057181	0.003027	0.005305	0.136088	0.97534	0.969798	0.957279	0.920506	0.837337	0.69957	0.333459	0.076869	0.009244	0.002523	0.001821	0.00143	0.001154	1189466278	17776	1140574167	0.958896	113596187995	1086645553	108262615738	101582457807	0	0.006247	0.005513	0.000341	100	1131784313	0.992293	0	0.499888	0.002832	0.00031
FL3009T1	2864785223	63.4435	22.7395	63	11	0.054768	0.01822	0.003814	0.053534	0.006033	0.00535	0.141719	0.977593	0.974761	0.972099	0.968954	0.964108	0.955171	0.906913	0.784966	0.581287	0.342773	0.170718	0.090524	0.052015	2189967332	36840	2102456319	0.96004	209332060077	2002610482	199465914862	187861698569	0	0.006092	0.005396	0.000348	100	2083809997	0.991131	0	0.499856	0.00394	0.000212
FL3010N	2864785223	34.6943	12.0827	35	7	0.060778	0.009829	0.003998	0.058645	0.005135	0.005754	0.144138	0.981009	0.97411	0.955993	0.912922	0.833433	0.706103	0.339748	0.072207	0.007874	0.002514	0.001868	0.001483	0.001205	1208451424	22359	1152705404	0.95387	114756662308	1092439552	108798773145	101887802083	0	0.006678	0.005921	0.000364	100	1142825066	0.991429	0	0.499882	0.003805	0.000623
FL3010T1	2864785223	58.2292	16.8279	59	9	0.058847	0.019944	0.005223	0.048582	0.006235	0.006496	0.145327	0.983427	0.980544	0.97778	0.974358	0.96888	0.958798	0.905113	0.756603	0.497709	0.219225	0.055834	0.009911	0.003518	2033353260	51994	1941903667	0.955025	193175883460	1838867231	183019557837	173271707155	0	0.005949	0.005211	0.000374	100	1920430010	0.988942	0	0.499805	0.007499	8.9e-05
FL3011N	2864785223	38.4908	12.6591	39	7	0.053347	0.010221	0.004005	0.049525	0.004675	0.005207	0.12698	0.976146	0.971833	0.965233	0.948335	0.904398	0.814276	0.486681	0.149766	0.020743	0.003693	0.002372	0.001867	0.001486	1308634986	23045	1256820316	0.960406	125145585710	1197417180	119280206434	112932995566	0	0.006064	0.005366	0.000342	100	1246757280	0.991993	0	0.499882	0.004669	0.000304
FL3011T1	2864785223	57.6982	18.8843	58	10	0.05559	0.014699	0.00328	0.05726	0.005775	0.005169	0.141774	0.977594	0.974665	0.971854	0.968256	0.962156	0.949958	0.88158	0.717441	0.466917	0.218632	0.07862	0.032321	0.016311	1988703266	35151	1911862413	0.961361	190374968304	1820416243	181355043055	170099309229	0	0.006262	0.005554	0.000354	100	1896748776	0.992095	0	0.499881	0.005599	0.000307
FL3012N	2864785223	38.117	12.7644	39	7	0.058432	0.011426	0.003892	0.047999	0.006027	0.006306	0.134082	0.981549	0.976285	0.964132	0.934726	0.881615	0.794709	0.481462	0.145951	0.019119	0.003347	0.002223	0.001777	0.001429	1309612488	24479	1255301858	0.958529	124968077457	1189314868	118461653112	112310688093	0	0.005982	0.005218	0.000347	100	1244644758	0.99151	0	0.499847	0.007166	0.000427
FL3012T1	2864785223	65.4722	19.9179	67	11	0.060134	0.017258	0.003415	0.045251	0.004924	0.007716	0.138697	0.983615	0.980912	0.978312	0.974826	0.968409	0.95622	0.91261	0.837158	0.67981	0.440056	0.209128	0.06994	0.017779	2269272332	45025	2167199990	0.95502	215748231285	2048692074	204059949574	193973116602	0	0.005682	0.004904	0.000345	100	2148429873	0.991339	0	0.499821	0.007155	0.000619
FL3013N	2864785223	38.7161	12.4048	40	6	0.059744	0.011361	0.006101	0.051448	0.008268	0.005794	0.142716	0.981024	0.975802	0.964879	0.939094	0.896655	0.828299	0.514313	0.139725	0.015153	0.003085	0.002192	0.001752	0.001421	1351867986	34389	1288597697	0.953198	127981295052	1220541769	121282623749	114514780643	0	0.005928	0.005193	0.000351	100	1274078512	0.988733	0	0.499798	0.006025	0.000533
FL3013T1	2864785223	61.7316	18.7563	64	10	0.056538	0.015768	0.00429	0.04855	0.006524	0.006159	0.137829	0.98335	0.980519	0.977668	0.973431	0.965001	0.949201	0.896737	0.801322	0.607005	0.340794	0.124344	0.029054	0.006776	2127645058	45967	2039045769	0.958358	203056360678	1936162148	192908942199	182725931388	0	0.005658	0.00498	0.000339	100	2020153222	0.990735	0	0.499846	0.006926	0.000232
FL3014N	2864785223	36.6458	11.9584	38	6	0.058728	0.013061	0.006293	0.048784	0.00429	0.006071	0.137227	0.981595	0.976113	0.96291	0.931801	0.878366	0.783486	0.414786	0.090778	0.009352	0.002901	0.002181	0.001689	0.001329	1266832926	26174	1210728932	0.955713	120492141797	1146557068	114163356099	108106668436	0	0.005881	0.005133	0.00036	100	1197358566	0.988957	0	0.499815	0.006747	0.000627
FL3014T1	2864785223	57.1153	21.717	57	14	0.061336	0.016145	0.002895	0.049602	0.005324	0.005665	0.140967	0.982867	0.979292	0.974237	0.964214	0.944589	0.911662	0.802694	0.644424	0.458046	0.27484	0.132969	0.052932	0.020069	1973912772	40991	1888701189	0.956831	188128585915	1788790274	178242716483	168611202081	0	0.006588	0.005806	0.000342	100	1874004669	0.992219	0	0.499909	0.003081	0.000343
FL3015N	2864785223	34.9769	11.4982	36	6	0.061139	0.011948	0.003664	0.050386	0.003885	0.0066	0.137622	0.981089	0.97512	0.959428	0.923773	0.860563	0.742458	0.336292	0.058137	0.00577	0.002409	0.001834	0.001455	0.001187	1205584144	18011	1154601435	0.957711	114849975123	1093011852	108787692466	102833716116	0	0.006199	0.005419	0.00036	100	1145211593	0.991867	0	0.499845	0.00582	0.000442
FL3015T1	2864785223	56.7806	18.4666	58	11	0.061739	0.018307	0.003073	0.053221	0.004794	0.006361	0.147495	0.982912	0.979837	0.976364	0.970238	0.957702	0.935259	0.852172	0.69537	0.464296	0.227058	0.073028	0.015935	0.004198	1978873516	25165	1890817794	0.955502	188293961384	1790642535	178379452786	167982161429	0	0.006561	0.005807	0.000354	100	1875378693	0.991835	0	0.499865	0.0033	0.000584
FL3016N	2864785223	35.9868	12.0736	37	7	0.059061	0.012349	0.004314	0.052566	0.007132	0.006146	0.141568	0.981239	0.975428	0.960787	0.926545	0.864653	0.755609	0.386429	0.087732	0.009573	0.002637	0.001959	0.001564	0.001276	1251736978	22267	1192935526	0.953024	118725063871	1131733969	112680561036	106258429073	0	0.006201	0.005504	0.000364	100	1182591480	0.991329	0	0.499851	0.004526	0.001559
FL3016T1	2864785223	59.2931	20.2043	59	11	0.057239	0.01875	0.004642	0.054128	0.004477	0.005247	0.144482	0.982804	0.979812	0.976715	0.971774	0.961875	0.943799	0.873994	0.727887	0.498022	0.261573	0.113704	0.05439	0.028908	2064801194	31431	1971004854	0.954574	196190424818	1872812401	186480671563	175463538146	0	0.006265	0.005603	0.000354	100	1951451574	0.99008	0	0.499849	0.003932	0.000269
FL3017N	2864785223	36.0034	11.7124	37	6	0.06618	0.011377	0.007181	0.059521	0.007781	0.006388	0.158429	0.981084	0.975137	0.960701	0.927984	0.874808	0.779015	0.384969	0.068455	0.006463	0.002692	0.002096	0.001689	0.00139	1280636382	25646	1218228949	0.951268	120972982472	1147929978	114058140992	106636755386	0	0.006899	0.006134	0.000393	100	1202618692	0.987186	0	0.499776	0.007744	0.000543
FL3017T1	2864785223	56.447	17.0125	58	9	0.060801	0.015625	0.004239	0.048851	0.006168	0.006053	0.141737	0.98309	0.980099	0.976926	0.971413	0.95925	0.937797	0.876358	0.738094	0.458646	0.173557	0.036749	0.006688	0.00322	1962628314	32803	1874160576	0.954924	186571321052	1771702863	176451307511	167041801423	0	0.006329	0.005612	0.000351	100	1856060971	0.990343	0	0.49984	0.005954	0.000222
FL3018N	2864785223	36.4302	11.6295	37	6	0.060506	0.011136	0.007579	0.065131	0.007201	0.005547	0.157099	0.975335	0.969692	0.961547	0.944626	0.901518	0.801036	0.393271	0.071841	0.006731	0.002623	0.002076	0.001702	0.001422	1298814652	24394	1231768280	0.948379	122113762962	1168465330	115914192463	107711256196	0	0.007437	0.006691	0.000386	100	1215047811	0.986426	0	0.499713	0.007697	0.000512
FL3018T1	2864785223	62.1052	20.8523	62	12	0.057644	0.018899	0.00436	0.063425	0.004777	0.005281	0.154387	0.977928	0.975077	0.972418	0.969237	0.964198	0.954471	0.899939	0.768712	0.567743	0.342644	0.16295	0.066703	0.028001	2177967412	31959	2084475182	0.957074	207426084836	1983447439	197447289521	183767448409	0	0.007027	0.006332	0.000362	100	2063396491	0.989888	0	0.499819	0.004395	0.000152
FL3019N	2864785223	38.2619	11.9811	39	6	0.057079	0.014536	0.005811	0.064069	0.004734	0.005727	0.151956	0.975965	0.971806	0.966258	0.953696	0.918799	0.83415	0.474426	0.122824	0.013898	0.002929	0.002043	0.001605	0.001291	1340630760	26322	1284794117	0.95835	127838521020	1220529360	121494698462	113042979237	0	0.007173	0.006445	0.00037	100	1270707852	0.989036	0	0.499824	0.0047	0.000219
FL3019T1	2864785223	64.3171	23.0952	64	13	0.055609	0.021472	0.005336	0.070524	0.004913	0.004313	0.162167	0.977514	0.974703	0.971985	0.968158	0.961094	0.947896	0.890849	0.773477	0.59558	0.397157	0.226984	0.109607	0.047702	2282302878	45260	2184544777	0.957167	217218915059	2079268979	206837480484	190893634806	0	0.008199	0.007485	0.000382	100	2158105768	0.987897	0	0.499788	0.00466	0.000279
FL3020N	2864785223	35.8277	10.6436	36	5	0.054033	0.012707	0.007517	0.058136	0.00399	0.005656	0.14204	0.976194	0.972091	0.966848	0.955355	0.919382	0.813144	0.339994	0.043147	0.00453	0.002703	0.002068	0.001583	0.001251	1248255632	26724	1193329138	0.955997	118556764750	1134930661	112832978272	105731761800	0	0.006724	0.006016	0.000387	100	1178244955	0.98736	0	0.499755	0.009315	0.000557
FL3020T1	2864785223	57.4726	20.0642	56	11	0.053319	0.012944	0.003013	0.056879	0.003472	0.005081	0.134707	0.977755	0.974812	0.971871	0.967709	0.960989	0.948625	0.870904	0.66896	0.414443	0.236322	0.130005	0.057608	0.018647	1964764138	45687	1891466718	0.962694	188407257842	1802956482	179679158066	168645893093	0	0.006079	0.005393	0.000358	100	1877894510	0.992825	0	0.499891	0.005824	0.000275
