# Supplementary material for: Histological Transformation and Progression in Follicular Lymphoma: A Clonal Evolution Study
Source: PLoS Med. 2016 Dec 13;13(12):e1002197. doi: 10.1371/journal.pmed.1002197 (PMC5154502; doi:10.1371/journal.pmed.1002197)
Supplement: S5 Table — (XLSX) [file pmed.1002197.s026.xlsx]

## Sheet: Sheet1
Clinical characteristics of TFL cases
		All TFL patients (n = 159)
		Number	Percentage
Year of FL diagnosis	< 2003	99	62
	≥ 2003	60	38
Year of TFL diagnosis	< 2003	55	35
	≥ 2003	104	65
Antecedent FL grade	Grade 1 or 2	131	85
	Grade 3A	24	15
	NA	4
Time to transformation	≤ 5 years	104	65
	5-10 years	40	25
	>10 years	15	9
First line treatment of FL	Single-agent chemo	28	19
	Multi-agent chemo	24	16
	Multi-agent chemo + rituximab	16	11
	Radiation or surgery	20	14
	Observation	54	37
	Other	5	3
	NA	12
Initial treatment after transformation	Multi-agent chemo	41	28
	Multi-agent chemo + rituximab	87	59
	None	1	1
	Other	18	12
	NA	12
Rituximab before transformation	No	116	75
	Yes	38	25
	NA	5
Pathology	DLBCL	124	78
	COM	25	16
	BCLU	10	6.03448
Legend:
FL: follicular lymphoma
TFL: transformed follicular lymphoma
NA: not available
DLBCL: diffuse large B-cell lymphoma
COM: composite histology
BCLU: unclassifiable B-cell lymphoma with features intermediate between DLBCL and Burkitt lymphoma
