# Supplementary material for: Histological Transformation and Progression in Follicular Lymphoma: A Clonal Evolution Study
Source: PLoS Med. 2016 Dec 13;13(12):e1002197. doi: 10.1371/journal.pmed.1002197 (PMC5154502; doi:10.1371/journal.pmed.1002197)
Supplement: S6 Table — (XLSX) [file pmed.1002197.s027.xlsx]

## Sheet: Sheet1
Clinical characteristics of early versus late progressers
		Early progresser (n = 41)		Late progresser (n = 84)
		Number	Percentage	Number	Percentage	P
Age	≤ 60 years	25	61	46	55
	> 60 years	16	39	38	45	0.567
Gender	Male	23	56	41	49
	Female	18	44	43	51	0.454
B symptoms	Absent	28	70	71	87
	Present	12	30	11	13	0.046
	NA	1		2
ECOG	0-1	31	79	76	96
	2-4	8	21	3	4	0.006
	NA	2		5
Stage	I-II	5	12	21	25
	III-IV	36	88	63	75	0.108
Extranodal sites	0-1	38	93	78	90
	> 1	3	7	8	10	1
Nodal areas	≤ 4	11	27	39	49
	> 4	31	73	40	51	0.02
	NA	0		5
Tumor mass	< 7 cm	15	39	59	74
	≥ 7 cm	23	61	21	26	< 0.001
	NA	3		4
LDH	≤ ULN	22	56	73	95
	> ULN	17	44	4	5	< 0.001
	NA	2		7
Hemoglobin	≥ 12 g/dL	31	78	78	95.3846
	< 12 g/dL	9	22	4	4.61538	0.009
	NA	1		2
FLIPI	Low/intermediate	15	38	62	76
	High	25	62	20	24	< 0.001
	NA	1		2
FL grade	1-2	29	71	77	92
	3A	12	29	7	8	0.004
Treatment by ITT	R-CVP & R maintenance	33	80	44	52
	Other R-chemo	8	20	1	1
	Observed	0	0	37	44
	Other	0	0	2	2	N/A
Progression during	R maintenance	17	41	0	N/A
	R-chemotherapy	24	59	0	N/A	N/A
Legend:
ECOG: Eastern Cooperative Oncology Group Scale of Performance Status
LDH: lactate dehydrogenase
ULN: upper limit of normal
FLIPI: Follicular Lymphoma International Prognostic Index
FL: follicular lymphoma
ITT: intention-to-treat
R-CVP: rituximab-cyclophosphamide-vincristine-prednisone
R: rituximab
