# Supplementary material for: Histological Transformation and Progression in Follicular Lymphoma: A Clonal Evolution Study
Source: PLoS Med. 2016 Dec 13;13(12):e1002197. doi: 10.1371/journal.pmed.1002197 (PMC5154502; doi:10.1371/journal.pmed.1002197)
Supplement: S9 Table — (XLSX) [file pmed.1002197.s030.xlsx]

## Sheet: Sheet1
Primers and probes used for digital droplet PCR
Case	Gene	Position	Forward primer	Reverse primer	Wild-type probe	Alternate probe	Alternate detected in T2	Alternate detected in T1
FL1004	CD58	chr1:117086940 [A/C]	GACCATTAATTTGTGCTAGTCTCTG	GAGTATGAAATGGAATCGCCAAATA	CA+AGCA+C+A+TAA+A+GA	AAGCA+C+C+TAA+A+GAA	Major	Not detectable
FL1012	IRF4	chr6:394908 [A/C]	AAAGTTCCGAGAAGGCATCG	CGCTCAACCAGTTCCTCAAA	CGC+TTT+G+A+ACA+A+GA	CGC+TTT+G+C+ACAA+GA	Major	Not detectable
FL1012	LRP1B	chr2:141108417 [G/T]	CCACTGTTTGCTTGCCTTT	CAGGGATGGATGTATATTATCAAAGAG	TGT+A+G+AAAA+TT+C+CG	TGT+A+T+AAAAT+TC+CG+CC	Major	Not detectable
FL1019	CCND3	chr6:41903688 [A/T]	CCCTCCTCTGCTTAGTGG	CAGACCAGCACTCCTACA	AG+GTG+T+A+TGG+CT	AG+GTG+T+T+TGG+CTG	Major	Rare (2 single-positive droplets out of 77,915)
FL1019	CD83	chr6:14118192 [G/A]	CTCACGACGCGCTCTCT	AGTCCACATCTTCGGAGCAA	CCT+G+G+CTC+CC	AG+CCT+G+A+CTCCC	Major	Rare (19 single-positive droplets out of 44,279)
FL2001	ATP6V1B2	chr8: 20074768 [G/A]	CCCTCTCATTCTACCCAAGATTTA	CTGGTCATCCCTTCTCCAATAG	TCA+C+G+GT+TA+A+TGA	CTAT+CA+C+A+GTTAAT+G+AAG	Major	Rare (25 single-positive droplets out of 34,182)
FL2001	IL11RA	chr9: 34660330 [C/T]	CTACACACGCAGCCAGAG	GCCCAAGCTCACCAAGTA	CT+GA+G+G+CTCCA	CT+GA+G+A+CT+C+CA	Major	Rare (24 single-positive droplets out of 30,093)
FL2001	ARID1A	chr1: 27106880 [G/A]	TTCCTCAGTGACCGAAAGAAC	GCCGATACTGCCCTTCTG	TGC+C+G+GGAGA	TGC+C+A+GG+AGA	Major	Rare (39 single-positive droplets out of 38,347)
Wild-type probes were modified as follows: 5' 6-FAM, 3' Iowa Black FQ
Alternate probes were modified as follows: 5' HEX, 3' Iowa Black FQ
