# Supplementary material for: Histological Transformation and Progression in Follicular Lymphoma: A Clonal Evolution Study
Source: PLoS Med. 2016 Dec 13;13(12):e1002197. doi: 10.1371/journal.pmed.1002197 (PMC5154502; doi:10.1371/journal.pmed.1002197)
Supplement: S10 Table — Genes in which the coding sequence was sequenced and analyzed in the extension cohort, and criteria by which they were selected. (XLSX) [file pmed.1002197.s031.xlsx]

## Sheet: capseq - 86 genes
Genes in which the coding sequence was sequenced and analyzed in the capture sequencing cohort, and criteria by which they were selected.
Gene Name	Criterion1	Criterion2	Criterion3	Criterion4	Criterion5	Other		Criterion 1: known recurrence in follicular lymphoma > 5%.
ACTB	FALSE	TRUE	FALSE	FALSE	FALSE	FALSE		Criterion 2: known recurrence in diffuse large B-cell lymphoma > 5%, or recurrently mutated in Burkitt lymphoma.
ARHGEF1	FALSE	TRUE	FALSE	FALSE	FALSE	FALSE		Criterion 3: genes significantly mutated using MutSigCV in the compiled dataset of the whole-genome or whole-exome sequencing cases from our study and from the studies by Okosun et al. and Pasqualucci et al.
ARID1A	TRUE	FALSE	TRUE	TRUE	FALSE	FALSE		Criterion 4: genes that, when mutated, are associated with early progression or transformation in the studies mentioned in Criterion 3.
ARID1B	TRUE	FALSE	FALSE	FALSE	FALSE	FALSE		Criterion 5: genes found to be timepoint 2-specific in at least 3 cases from our and studies mentioned in Criterion 3.
ATP6AP1	TRUE	FALSE	FALSE	FALSE	FALSE	FALSE		Other: IL4R, PTPN1, NOTCH2, RFX5
ATP6V1B2	TRUE	FALSE	TRUE	FALSE	FALSE	FALSE
B2M	TRUE	TRUE	TRUE	TRUE	TRUE	FALSE
BCL10	FALSE	FALSE	TRUE	FALSE	FALSE	FALSE
BCL2	TRUE	TRUE	FALSE	TRUE	FALSE	FALSE
BCL6	TRUE	TRUE	TRUE	TRUE	FALSE	FALSE
BCL7A	TRUE	FALSE	TRUE	FALSE	FALSE	FALSE
BCR	FALSE	TRUE	FALSE	FALSE	FALSE	FALSE
BTG1	TRUE	TRUE	FALSE	FALSE	FALSE	FALSE
BTG2	FALSE	TRUE	FALSE	FALSE	FALSE	FALSE
CARD11	TRUE	TRUE	TRUE	FALSE	FALSE	FALSE
CCL23	FALSE	FALSE	TRUE	FALSE	FALSE	FALSE
CCND3	TRUE	TRUE	TRUE	TRUE	FALSE	FALSE
CD58	FALSE	TRUE	TRUE	FALSE	FALSE	FALSE
CD70	FALSE	TRUE	FALSE	FALSE	FALSE	FALSE
CD79B	FALSE	TRUE	TRUE	FALSE	FALSE	FALSE
CD83	FALSE	TRUE	FALSE	FALSE	FALSE	FALSE
CHD8	FALSE	FALSE	FALSE	TRUE	FALSE	FALSE
CIITA	FALSE	TRUE	FALSE	FALSE	FALSE	FALSE
CREBBP	TRUE	TRUE	TRUE	FALSE	TRUE	FALSE
CTSS	TRUE	FALSE	FALSE	FALSE	FALSE	FALSE
DNAH9	FALSE	FALSE	FALSE	TRUE	FALSE	FALSE
DTX1	TRUE	FALSE	TRUE	FALSE	FALSE	FALSE
EBF1	FALSE	FALSE	TRUE	TRUE	FALSE	FALSE
EBF3	FALSE	FALSE	FALSE	FALSE	TRUE	FALSE
EEF1A1	TRUE	FALSE	FALSE	FALSE	FALSE	FALSE
EP300	TRUE	TRUE	FALSE	FALSE	FALSE	FALSE
EVI2A	FALSE	FALSE	TRUE	FALSE	FALSE	FALSE
EZH2	TRUE	TRUE	TRUE	TRUE	FALSE	FALSE
FAS	FALSE	FALSE	TRUE	FALSE	TRUE	FALSE
FAT4	FALSE	FALSE	FALSE	TRUE	FALSE	FALSE
FOXO1	TRUE	TRUE	TRUE	TRUE	FALSE	FALSE
GNA13	TRUE	TRUE	TRUE	FALSE	FALSE	FALSE
GNAI2	TRUE	FALSE	TRUE	FALSE	FALSE	FALSE
HIST1H1B	FALSE	FALSE	TRUE	FALSE	FALSE	FALSE
HIST1H1C	FALSE	TRUE	FALSE	FALSE	FALSE	FALSE
HIST1H1E	TRUE	TRUE	TRUE	TRUE	TRUE	FALSE
HIST1H2AM	FALSE	FALSE	FALSE	FALSE	TRUE	FALSE
HLA-DMB	FALSE	FALSE	TRUE	FALSE	FALSE	FALSE
HVCN1	FALSE	FALSE	TRUE	FALSE	FALSE	FALSE
ID3	FALSE	TRUE	FALSE	FALSE	FALSE	FALSE
IKZF3	TRUE	FALSE	FALSE	FALSE	FALSE	FALSE
IL4R	FALSE	FALSE	FALSE	FALSE	FALSE	TRUE
IRF4	FALSE	FALSE	FALSE	TRUE	FALSE	FALSE
IRF8	TRUE	TRUE	TRUE	FALSE	TRUE	FALSE
ITPKB	FALSE	FALSE	FALSE	TRUE	FALSE	FALSE
KLHL6	FALSE	TRUE	TRUE	FALSE	FALSE	FALSE
KMT2C	TRUE	FALSE	FALSE	FALSE	FALSE	FALSE
KMT2D	TRUE	TRUE	TRUE	TRUE	FALSE	FALSE
LRRC7	FALSE	FALSE	FALSE	TRUE	FALSE	FALSE
MEF2B	TRUE	TRUE	TRUE	TRUE	FALSE	FALSE
MEF2C	FALSE	FALSE	TRUE	FALSE	FALSE	FALSE
MKI67	FALSE	TRUE	FALSE	FALSE	FALSE	FALSE
MYC	FALSE	TRUE	TRUE	TRUE	FALSE	FALSE
MYD88	FALSE	TRUE	FALSE	FALSE	FALSE	FALSE
MYOM2	FALSE	TRUE	FALSE	FALSE	FALSE	FALSE
NLRC5	FALSE	TRUE	FALSE	FALSE	FALSE	FALSE
NOTCH1	FALSE	TRUE	FALSE	FALSE	FALSE	FALSE
NOTCH2	FALSE	FALSE	FALSE	FALSE	FALSE	TRUE
P2RY8	FALSE	TRUE	FALSE	FALSE	FALSE	FALSE
PIM1	TRUE	TRUE	FALSE	TRUE	FALSE	FALSE
POU2AF1	FALSE	FALSE	TRUE	FALSE	FALSE	FALSE
PTPN1	FALSE	FALSE	FALSE	FALSE	FALSE	TRUE
RFX5	FALSE	FALSE	FALSE	FALSE	FALSE	TRUE
RHOA	FALSE	TRUE	FALSE	FALSE	FALSE	FALSE
RRAGC	FALSE	FALSE	TRUE	FALSE	TRUE	FALSE
S1PR2	FALSE	FALSE	TRUE	FALSE	FALSE	FALSE
SGK1	FALSE	TRUE	TRUE	TRUE	FALSE	FALSE
SMARCA4	TRUE	TRUE	FALSE	FALSE	FALSE	FALSE
SOCS1	FALSE	FALSE	TRUE	FALSE	FALSE	FALSE
STAT3	FALSE	TRUE	FALSE	FALSE	FALSE	FALSE
STAT6	TRUE	FALSE	TRUE	FALSE	FALSE	FALSE
TCF3	FALSE	TRUE	FALSE	FALSE	FALSE	FALSE
TLR2	FALSE	FALSE	FALSE	TRUE	FALSE	FALSE
TMEM30A	FALSE	TRUE	FALSE	FALSE	FALSE	FALSE
TNFAIP3	TRUE	TRUE	TRUE	FALSE	FALSE	FALSE
TNFRSF14	TRUE	TRUE	TRUE	TRUE	FALSE	FALSE
TP53	TRUE	TRUE	TRUE	TRUE	FALSE	FALSE
UNC5C	FALSE	TRUE	FALSE	FALSE	FALSE	FALSE
UPF1	FALSE	FALSE	TRUE	FALSE	FALSE	FALSE
XBP1	FALSE	FALSE	TRUE	FALSE	FALSE	FALSE
ZFP36L1	FALSE	TRUE	FALSE	FALSE	FALSE	FALSE
