# Supplementary material for: Histological Transformation and Progression in Follicular Lymphoma: A Clonal Evolution Study
Source: PLoS Med. 2016 Dec 13;13(12):e1002197. doi: 10.1371/journal.pmed.1002197 (PMC5154502; doi:10.1371/journal.pmed.1002197)
Supplement: S11 Table — Genes in which the 5′ sequences were analyzed for coding and non-coding mutations. (XLSX) [file pmed.1002197.s032.xlsx]

## Sheet: Sheet1
Genes in which the 5' sequences were analzyed for coding and non-coding mutations.
Gene Name	chr	tanscription start site	strand	region targeted by capture and analyzed	p	fdr
BACH2	6	91006628	-	chr6:91002628-91007628	1.15e-08	4.23e-06
BCL2	18	60987362	-	chr18:60983362-60988362	6e-48	3.3e-44
BCL6	3	187463516	-	chr3:187459516-187464516	1.43e-13	1.37e-10
BCL7A	12	122457328	+	chr12:122456328-122461328	5.17e-12	3.16e-09
BCR	22	23521891	+	chr22:23520891-23525891	0.00011	0.0189
BPTF	17	65821640	+	chr17:65820640-65825640	0.000712	0.0833
BTG1	12	92539674	-	chr12:92535674-92540674	7.68e-05	0.0136
BTG2	1	203274619	+	chr1:203273619-203278619	0.000335	0.0472
CD83	6	14117872	+	chr6:14116872-14121872	4.93e-09	1.94e-06
CIITA	16	10971055	+	chr16:10970055-10975055	1.67e-09	7.66e-07
CXCR4	2	136875736	-	chr2:136871736-136876736	5.72e-07	0.000157
IRF8	16	85932409	+	chr16:85931409-85936409	0.000841	0.0963
LTB	6	31550300	-	chr6:31546300-31551300	2.05e-05	0.00418
MYC	8	128747680	+	chr8:128746680-128751680	0.0297	0.76
PAX5	9	37027120	-	chr9:37023120-37028120	2.23e-22	3.07e-19
PIM1	6	37137979	+	chr6:37136979-37141979	1.02e-05	0.00225
RHOH	4	40198526	+	chr4:40197526-40202526	3.07e-09	1.3e-06
SOCS1	16	11350037	-	chr16:11346037-11351037	0.00137	0.145
TCL1A	14	96180534	-	chr14:96176534-96181534	6.47e-07	0.000169
TMSB4X	X	12995227	+	chrX:12994227-12999227	1.13e-06	0.000271
p value refers to the result of a Fisher's exact test assessing enrichment of mutations observed in our whole-genome sequencing cohort in RGYW and WRCY motifs.
fdr refers to false discovery rate-adjusted p values.
