# Supplementary material for: Histological Transformation and Progression in Follicular Lymphoma: A Clonal Evolution Study
Source: PLoS Med. 2016 Dec 13;13(12):e1002197. doi: 10.1371/journal.pmed.1002197 (PMC5154502; doi:10.1371/journal.pmed.1002197)
Supplement: S12 Table — Sequencing statistics for each capture sequencing library generated by the Picard tool CalculateHsMetrics. (XLSX) [file pmed.1002197.s033.xlsx]

## Sheet: sample.metrics.FF.df
Capture sequencing alignment summary statistics
sample_id	sample_material	GENOME_SIZE	BAIT_TERRITORY	TARGET_TERRITORY	BAIT_DESIGN_EFFICIENCY	TOTAL_READS	PF_READS	PF_UNIQUE_READS	PCT_PF_READS	PCT_PF_UQ_READS	PF_UQ_READS_ALIGNED	PCT_PF_UQ_READS_ALIGNED	PF_UQ_BASES_ALIGNED	ON_BAIT_BASES	NEAR_BAIT_BASES	OFF_BAIT_BASES	ON_TARGET_BASES	PCT_SELECTED_BASES	PCT_OFF_BAIT	ON_BAIT_VS_SELECTED	MEAN_BAIT_COVERAGE	MEAN_TARGET_COVERAGE	PCT_USABLE_BASES_ON_BAIT	PCT_USABLE_BASES_ON_TARGET	FOLD_ENRICHMENT	ZERO_CVG_TARGETS_PCT	FOLD_80_BASE_PENALTY	PCT_TARGET_BASES_2X	PCT_TARGET_BASES_10X	PCT_TARGET_BASES_20X	PCT_TARGET_BASES_30X	PCT_TARGET_BASES_40X	PCT_TARGET_BASES_50X	PCT_TARGET_BASES_100X	HS_LIBRARY_SIZE	HS_PENALTY_10X	HS_PENALTY_20X	HS_PENALTY_30X	HS_PENALTY_40X	HS_PENALTY_50X	HS_PENALTY_100X	AT_DROPOUT	GC_DROPOUT
FL1001N	FF	3101804739	452129	452129	1	9642476	9162614	5937710	0.950235	0.615787	5469471	0.921141	679884363	458280250	75173543	146430570	458280250	0.784624	0.215376	0.859081	1013.61	1013.61	0.400131	0.400131	4624.32	0	1.71217	0.998591	0.995822	0.992991	0.990881	0.988693	0.986692	0.977506	3395390	2.55328	2.56782	2.58116	2.59691	2.61219	2.68782	1.09449	7.87753
FL1001T1	FF	3101804739	452129	452129	1	14819248	14416208	9185239	0.972803	0.619818	8426467	0.917392	1046669783	578350951	103862415	364456417	578350951	0.651794	0.348206	0.847757	1279.17	1279.17	0.320945	0.320945	3790.83	0	1.70556	0.998304	0.996528	0.994411	0.992504	0.990728	0.989169	0.982182	4178049	3.10016	3.11169	3.1309	3.1405	3.15549	3.22926	2.03677	6.43054
FL1001T2	FF	3101804739	452129	452129	1	13065988	12676714	9279965	0.970207	0.710238	8493212	0.91522	1054496465	520700269	93620119	440176077	520700269	0.582572	0.417428	0.847604	1151.66	1151.66	0.328603	0.328603	3387.62	0	1.67881	0.998706	0.996098	0.99363	0.992066	0.990341	0.988689	0.980249	4705823	3.41309	3.4232	3.44004	3.45352	3.46969	3.53437	1.5969	6.97378
FL1002N	FF	3101804739	452129	452129	1	12703122	12066822	6382993	0.94991	0.502474	5843072	0.915413	726532249	441046372	91527133	193958744	441046372	0.733035	0.266965	0.828142	975.488	975.488	0.292403	0.292403	4164.68	0	1.66182	0.998715	0.995957	0.993236	0.991527	0.989868	0.988284	0.979311	2681086	2.75464	2.7744	2.79581	2.81392	2.83665	2.94336	0.070069	10.4428
FL1002T1	FF	3101804739	452129	452129	1	14368172	13915604	10270370	0.968502	0.7148	9341955	0.909603	1159623841	559990890	97779428	501853523	559990890	0.567227	0.432773	0.851347	1238.56	1238.56	0.321936	0.321936	3312.96	0	1.73226	0.998602	0.996693	0.994318	0.992263	0.990843	0.989445	0.981786	5133834	3.60033	3.61685	3.6242	3.63888	3.65651	3.72701	1.66661	6.08333
FL1002T2	FFPET	3101804739	452129	452129	1	58510324	55753328	3947323	0.95288	0.067464	1566230	0.396783	189915057	74607637	18668169	96639251	74607637	0.491145	0.508855	0.799861	165.014	165.08	0.010705	0.010705	2695.11	0.000869	1.5873	0.991184	0.984473	0.979844	0.975741	0.97071	0.958828	0.823225	379595	4.24949	4.48506	4.76426	5.10454	5.5181	13.908	5.32382	2.06428
FL1003N	FF	3101804739	452129	452129	1	18213238	17402450	9625690	0.955484	0.5285	8730736	0.907024	1084133269	727933940	117558786	238640543	727933940	0.779879	0.220121	0.860958	1610.01	1610.01	0.334635	0.334635	4606.4	0	1.70914	0.998854	0.996417	0.995004	0.993265	0.991527	0.990217	0.984162	4463956	2.55611	2.56649	2.57803	2.58726	2.6011	2.65648	1.27179	7.6423
FL1003T1	FF	3101804739	452129	452129	1	13322452	12970548	8270539	0.973586	0.620797	7552895	0.913229	937710938	530174174	90350469	317186295	530174174	0.661744	0.338256	0.854397	1172.62	1172.62	0.327002	0.327002	3878.84	0	1.70439	0.998843	0.996174	0.994042	0.992011	0.990151	0.988315	0.98105	3805110	3.02733	3.04281	3.05829	3.07377	3.09132	3.16562	2.34955	5.38654
FL1003T2	FF	3101804739	452129	452129	1	20009902	17854162	7949098	0.892266	0.397258	6348681	0.798667	785835376	500945766	68453348	216436262	500945766	0.724578	0.275422	0.87978	1107.97	1107.97	0.224461	0.224461	4373.32	0	1.8843	0.997857	0.994559	0.991777	0.98933	0.986929	0.984964	0.976201	2565202	2.98114	3.00138	3.02387	3.0486	3.07424	3.20918	2.74746	4.52344
FL1004N	FF	3101804739	452129	452129	1	12780900	12190472	7625492	0.953804	0.596632	7088505	0.92958	881754560	599069962	101500623	181183975	599069962	0.794519	0.205481	0.855117	1325	1325	0.39314	0.39314	4661.03	0	1.75729	0.998826	0.996413	0.994221	0.991828	0.990543	0.989147	0.981899	4240611	2.59828	2.60808	2.61951	2.63258	2.64434	2.70706	1.86622	6.92484
FL1004T1	FF	3101804739	452129	452129	1	10638398	10052628	5390979	0.944938	0.506747	4884665	0.906081	607301530	363326609	63418019	180556902	363326609	0.70269	0.29731	0.851391	803.591	803.591	0.28914	0.28914	4104.36	0	1.75456	0.998708	0.996324	0.993188	0.990478	0.987528	0.985168	0.971705	2201983	2.95863	2.98653	3.01045	3.03835	3.06466	3.21773	0.862717	8.16971
FL1004T2	FF	3101804739	452129	452129	1	14225010	13390098	7221215	0.941307	0.507642	6467376	0.895608	803700106	473625094	76985453	253089559	473625094	0.685095	0.314905	0.860182	1047.54	1047.54	0.28297	0.28297	4042.9	0	1.86728	0.998914	0.99645	0.992803	0.991149	0.989269	0.987404	0.97763	2833259	3.19014	3.21132	3.23604	3.25899	3.28547	3.41258	0.57552	9.15031
FL1005N	FF	3101804739	452129	452129	1	13626382	12986786	7855955	0.953062	0.576525	7273503	0.925859	903301895	613476673	99868755	189956467	613476673	0.789709	0.210291	0.859999	1356.86	1356.86	0.377908	0.377908	4659.26	0	1.63084	0.998812	0.996791	0.994975	0.993124	0.99171	0.990206	0.984354	4127078	2.41238	2.42283	2.42979	2.44372	2.45208	2.50641	1.7811	5.61092
FL1005T1	FFPET	3101804739	452129	452129	1	24919732	23758516	2238009	0.953402	0.089809	1413886	0.631761	172465349	84741900	21690903	66032546	84741900	0.617126	0.382874	0.796201	187.429	187.429	0.028534	0.028534	3370.92	0	1.47582	0.998511	0.99515	0.99139	0.987736	0.983985	0.979349	0.910802	431964	3.13097	3.26724	3.42522	3.61086	3.82177	5.91668	2.7603	2.98466
FL1005T2	FF	3101804739	452129	452129	1	9668532	9385868	6086548	0.970765	0.629521	5603926	0.920707	695818578	392697512	67772348	235348718	392697512	0.661767	0.338233	0.852819	868.552	868.552	0.334714	0.334714	3871.81	0	1.76894	0.998596	0.995944	0.992703	0.989996	0.987824	0.985838	0.97374	2911341	3.1526	3.17503	3.19747	3.21991	3.23935	3.35901	1.86577	7.03369
FL1006N	FF	3101804739	452129	452129	1	11713514	11086508	6422440	0.946472	0.548293	5955974	0.927369	740525035	464805539	89531857	186187639	464805539	0.748573	0.251427	0.838489	1028.04	1028.04	0.335403	0.335403	4306.1	0	1.79413	0.998496	0.995824	0.99334	0.991452	0.989474	0.987955	0.979373	3058128	2.87825	2.89619	2.91711	2.93206	2.95538	3.05582	3.16272	6.58328
FL1006T1	FF	3101804739	452129	452129	1	8995210	8732392	6491482	0.970782	0.72166	5723109	0.881634	709084581	343502508	50060815	315521258	343502508	0.55503	0.44497	0.872801	759.744	760.047	0.314693	0.314693	3323.41	0.000869	1.85377	0.997846	0.993922	0.990357	0.986853	0.984193	0.981202	0.966244	3112802	3.85001	3.8768	3.90136	3.92368	3.95315	4.0871	0.899716	9.12068
FL1006T2	FF	3101804739	452129	452129	1	10851712	10547904	6809021	0.972004	0.627461	6077718	0.892598	754003870	424595116	68122619	261286135	424595116	0.653468	0.346532	0.861741	939.102	939.102	0.322032	0.322032	3863.26	0	1.90102	0.998613	0.995309	0.9925	0.98985	0.987585	0.985482	0.975175	3065579	3.3954	3.42003	3.44466	3.4693	3.49065	3.62203	2.07187	5.76479
FL1007N	FF	3101804739	452129	452129	1	13536652	12876364	7355491	0.951222	0.543376	6711244	0.912413	834315717	524804986	88503549	221007182	524804986	0.735104	0.264896	0.855695	1160.74	1160.74	0.326058	0.326058	4315.39	0	1.71962	0.998868	0.996116	0.993422	0.991244	0.989689	0.988278	0.980616	3336749	2.75108	2.76648	2.78017	2.79727	2.81165	2.89787	1.50695	7.99507
FL1007T1	FF	3101804739	452129	452129	1	13152048	12785220	8180051	0.972109	0.62196	7429751	0.908277	922526300	509406985	85497116	327622199	509406985	0.644864	0.355136	0.856284	1126.69	1126.69	0.318747	0.318747	3788.25	0	1.7577	0.998217	0.99586	0.993075	0.991151	0.989415	0.987466	0.979052	3646479	3.20134	3.21657	3.23519	3.25211	3.26633	3.35568	1.56455	7.52313
FL1007T2	FF	3101804739	452129	452129	1	18219452	16156964	7270376	0.886797	0.399045	5969262	0.821039	739024419	483053095	72065528	183905796	483053095	0.751151	0.248849	0.87018	1068.4	1068.4	0.23918	0.23918	4484.23	0	1.85164	0.997441	0.99457	0.992184	0.989956	0.987977	0.986053	0.975213	2521745	2.85245	2.8772	2.89988	2.92669	2.9502	3.07887	2.85925	4.14419
FL1008N	FF	3101804739	452129	452129	1	14433044	13714820	8770280	0.950238	0.607653	8146221	0.928844	1012453746	643574388	121194532	247684826	643574388	0.755362	0.244638	0.841528	1423.43	1423.43	0.375404	0.375404	4360.9	0	1.71912	0.998651	0.9968	0.995214	0.993108	0.991184	0.990071	0.983901	4757145	2.71718	2.72819	2.73553	2.75021	2.75902	2.81628	2.03829	6.84848
FL1008T1	FF	3101804739	452129	452129	1	12488362	12135774	7850957	0.971767	0.628662	7091395	0.903252	879948180	485510971	79116857	315320352	485510971	0.64166	0.35834	0.859878	1073.83	1074.26	0.320053	0.320053	3785.25	0.000869	1.80548	0.998166	0.995552	0.992726	0.990602	0.988977	0.987236	0.979075	3519543	3.29032	3.30944	3.32538	3.3477	3.36491	3.46437	2.33717	6.33643
FL1008T2	FF	3101804739	452129	452129	1	13826256	13534368	8139797	0.978889	0.58872	6871247	0.844155	850459125	514646354	81164882	254647889	514646354	0.700576	0.299424	0.863774	1138.27	1138.27	0.304201	0.304201	4151.52	0	1.90665	0.997848	0.995108	0.992398	0.990043	0.988275	0.986975	0.978298	3312475	3.1679	3.18841	3.20891	3.22941	3.24992	3.35654	3.08919	5.21889
FL1009N	FF	3101804739	452129	452129	1	10874192	10351782	5929117	0.951959	0.545247	5447030	0.918692	677348918	440133664	78069274	159145980	440133664	0.765046	0.234954	0.849346	973.469	973.469	0.340141	0.340141	4457.84	0	1.71084	0.998277	0.995384	0.992719	0.990014	0.987869	0.986177	0.976164	2841369	2.65122	2.66774	2.68702	2.70078	2.72226	2.82138	0.852377	8.83529
FL1009T1	FF	3101804739	452129	452129	1	13350358	12774440	9317613	0.956861	0.69793	8175078	0.877379	1014489663	393442638	60502076	560544949	393442638	0.447461	0.552539	0.866719	870.2	870.546	0.246394	0.246394	2660.64	0.000869	1.81743	0.996979	0.993126	0.98933	0.986951	0.984655	0.982191	0.969701	3372800	4.71165	4.74125	4.76756	4.80046	4.82808	4.97017	1.85129	7.18313
FL1009T2	FF	3101804739	452129	452129	1	7882800	7634126	5752787	0.968454	0.72979	5213490	0.906255	646967892	316874744	53068192	277024956	316874744	0.57181	0.42819	0.85655	700.85	700.85	0.332061	0.332061	3360.14	0	1.74341	0.997998	0.99459	0.991401	0.988373	0.985478	0.982852	0.9681	3085669	3.58179	3.59969	3.62355	3.64741	3.67127	3.79536	1.75075	7.30816
FL1010N	FF	3101804739	452129	452129	1	14732760	14056416	8996111	0.954093	0.61062	8185265	0.909867	1015917391	672615587	103402921	239898883	672615587	0.76386	0.23614	0.866752	1487.66	1487.66	0.382809	0.382809	4542.14	0	1.75847	0.998874	0.996603	0.994676	0.99267	0.991025	0.989709	0.983775	4813546	2.66434	2.67543	2.68651	2.6976	2.70646	2.7641	2.52413	5.36481
FL1010T1	FF	3101804739	452129	452129	1	8902612	8489426	6299082	0.953588	0.707554	5428555	0.861801	673414645	274044610	36577859	362792176	274044610	0.461265	0.538735	0.882243	606.12	606.12	0.258246	0.258246	2791.84	0	1.98079	0.995981	0.990565	0.986177	0.982105	0.977661	0.97355	0.951602	2413286	4.90804	4.95287	4.99984	5.04254	5.08865	5.33459	3.04608	5.28937
FL1010T2	FF	3101804739	452129	452129	1	12571950	11987650	7589196	0.953524	0.603661	6971577	0.918619	865950351	598158697	88438087	179353567	598158697	0.792882	0.207118	0.871194	1322.98	1322.98	0.399183	0.399183	4738.88	0	1.91182	0.998806	0.996435	0.993935	0.992031	0.990279	0.988413	0.980713	4205590	2.7803	2.7946	2.80573	2.82321	2.83751	2.90617	4.70429	4.57228
FL1011N	FF	3101804739	452129	452129	1	13468228	12800672	7204007	0.950435	0.534889	6640230	0.921741	826032269	539442042	95256160	191334067	539442042	0.76837	0.23163	0.849919	1193.12	1193.12	0.337134	0.337134	4480.23	0	1.70933	0.998772	0.995952	0.993851	0.991449	0.990038	0.98828	0.981653	3420388	2.62952	2.64493	2.65862	2.67574	2.69012	2.76819	1.24566	7.90208
FL1011T1	FFPET	3101804739	452129	452129	1	15303490	14532672	2523313	0.949631	0.164885	1165390	0.461849	136057988	58110407	14554168	63393413	58110407	0.534071	0.465929	0.799708	128.526	128.526	0.031989	0.031989	2930.1	0	1.97733	0.998348	0.994853	0.990014	0.982839	0.966695	0.924112	0.49621	299372	5.0344	5.54645	6.23345	7.22342	8.90294	-1	13.4699	2.61325
FL1011T2	FF	3101804739	452129	452129	1	8553084	8378466	5153395	0.979584	0.602519	4420241	0.857734	548009883	349266986	49799832	148943065	349266986	0.728211	0.271789	0.875209	772.494	772.802	0.33349	0.33349	4372.41	0.000869	1.8803	0.996753	0.993679	0.9902	0.986988	0.984069	0.981302	0.966954	2306137	2.97848	3.00389	3.02718	3.0547	3.08646	3.23382	2.91533	5.14909
FL1012N	FF	3101804739	452129	452129	1	9626546	9151296	5244618	0.950631	0.544808	4793418	0.913969	595580047	383381599	67107929	145090519	383381599	0.756388	0.243612	0.851033	847.947	847.947	0.33515	0.33515	4416.14	0	1.6791	0.998281	0.995245	0.992453	0.990162	0.988079	0.985935	0.974456	2461612	2.62538	2.64726	2.66671	2.68737	2.70852	2.81937	1.93562	6.4802
FL1012T1	FF	3101804739	452129	452129	1	11300090	10982772	7028760	0.971919	0.622009	6482139	0.922231	805095387	460734976	83421260	260939151	460734976	0.67589	0.32411	0.846696	1019.03	1019.03	0.335606	0.335606	3926.05	0	1.71266	0.998379	0.995795	0.993546	0.991279	0.989105	0.987112	0.978006	3372953	3.01062	3.02818	3.04575	3.05892	3.07736	3.1722	1.81509	7.00613
FL1012T2	FF	3101804739	452129	452129	1	7901008	7670676	4934099	0.970848	0.62449	4497094	0.911432	558217910	316658756	57094547	184464607	316658756	0.669547	0.330453	0.84724	700.373	700.652	0.330254	0.330254	3891.7	0.000869	1.70475	0.998127	0.994491	0.991184	0.988094	0.985214	0.983014	0.96956	2321441	3.0273	3.05162	3.07594	3.10634	3.12945	3.2705	1.45975	7.31568
FL1013N	FF	3101804739	452129	452129	1	16217274	15452860	9758948	0.952864	0.601763	9035094	0.925827	1123725009	735926221	129983198	257815590	735926221	0.770571	0.229429	0.849888	1627.69	1627.69	0.380992	0.380992	4492.9	0	1.74271	0.998633	0.996711	0.994391	0.992416	0.990863	0.989886	0.984431	5296698	2.67287	2.67906	2.68938	2.69763	2.71001	2.75955	1.19338	7.93565
FL1013T1	FF	3101804739	452129	452129	1	12133298	11878582	7156400	0.979007	0.589815	6005254	0.839145	744099554	456722625	63955024	223421905	456722625	0.699742	0.300258	0.87717	1010.16	1010.16	0.307594	0.307594	4210.89	0	1.9885	0.997306	0.994227	0.991405	0.988059	0.985469	0.983113	0.97134	2900511	3.26385	3.28623	3.31009	3.33544	3.36139	3.49741	2.12143	6.46906
FL1013T2	FF	3101804739	452129	452129	1	11795082	11250886	6464013	0.953862	0.548026	5892924	0.911651	732227905	478404679	78378712	175444514	478404679	0.760396	0.239604	0.859229	1058.12	1058.12	0.340172	0.340172	4482.3	0	1.87277	0.998018	0.995561	0.992549	0.990693	0.988718	0.98676	0.976215	3057512	2.88236	2.90467	2.92103	2.94482	2.96266	3.06973	1.86761	6.51164
FL1014N	FF	3101804739	452129	452129	1	14025118	13368416	7400544	0.953177	0.527664	6720201	0.908069	835466915	554537383	93214046	187715486	554537383	0.775317	0.224683	0.856096	1226.5	1226.5	0.331849	0.331849	4553.59	0	1.69641	0.998761	0.995824	0.993586	0.991261	0.989751	0.988101	0.981284	3422002	2.56926	2.58524	2.59766	2.61186	2.62464	2.70131	0.559871	9.18364
FL1014T1	FFPET	3101804739	452129	452129	1	23665050	22594282	3035764	0.954753	0.12828	2225122	0.732969	271778715	154644792	35868108	81265815	154644792	0.700985	0.299015	0.811729	342.037	342.037	0.054755	0.054755	3903.66	0	1.68491	0.998478	0.995066	0.992031	0.989563	0.987203	0.984958	0.965974	772653	3.03706	3.11787	3.20502	3.29851	3.39644	4.08096	8.0371	1.97102
FL1014T2	FF	3101804739	452129	452129	1	11014938	10795010	6452649	0.980034	0.585809	5485718	0.85015	680204232	406682245	59607724	213914263	406682245	0.685515	0.314485	0.872166	899.483	899.841	0.301385	0.301385	4101.74	0.000869	1.96472	0.997268	0.993387	0.989249	0.986303	0.983651	0.98057	0.965275	2588469	3.31578	3.3404	3.3705	3.39786	3.42084	3.57843	1.18689	8.72735
FL1016N	FF	3101804739	452129	452129	1	10123960	9626264	6209709	0.95084	0.613368	5749157	0.925834	714397724	465638718	80200940	168558066	465638718	0.764056	0.235944	0.853069	1029.88	1030.29	0.386974	0.386974	4471.58	0.000869	1.66444	0.998131	0.99599	0.993581	0.991547	0.989388	0.987369	0.978842	3444531	2.56479	2.58016	2.59554	2.60707	2.62014	2.69393	1.28076	7.3791
FL1016T1	FF	3101804739	452129	452129	1	23511470	20738698	9193587	0.882067	0.391026	7454825	0.810872	923453487	592616646	82573152	248263689	592616646	0.731157	0.268843	0.877704	1310.72	1310.72	0.228603	0.228603	4402.62	0	1.91068	0.997589	0.994811	0.992392	0.990465	0.988977	0.987136	0.978101	3040529	2.99682	3.01664	3.04042	3.05628	3.07848	3.19264	2.89756	5.37012
FL1016T2	FF	3101804739	452129	452129	1	20368514	18153082	8135318	0.891233	0.399407	6718009	0.825783	832076706	531480263	75877318	224719125	531480263	0.72993	0.27007	0.87507	1175.51	1175.51	0.234222	0.234222	4382.04	0	1.88685	0.997961	0.995278	0.993146	0.990768	0.989025	0.987585	0.978575	2758934	2.97613	2.99703	3.02025	3.03883	3.0667	3.18931	4.25217	4.05989
FL1017N	FF	3101804739	452129	452129	1	18085954	17233848	10969319	0.952886	0.60651	10030672	0.91443	1246546451	807690649	130953347	307902455	807690649	0.752996	0.247004	0.860487	1786.42	1786.42	0.374932	0.374932	4445.17	0	1.73776	0.998952	0.996941	0.995143	0.993453	0.991872	0.990543	0.984976	5765812	2.68847	2.69875	2.70902	2.71587	2.7282	2.77203	1.45208	7.1035
FL1017T1	FF	3101804739	452129	452129	1	22423620	19906032	8903046	0.887726	0.397039	7333462	0.823703	908275707	564943761	87190787	256141159	564943761	0.717992	0.282008	0.866299	1249.52	1249.52	0.227044	0.227044	4267.17	0	1.82146	0.9976	0.994462	0.991991	0.989715	0.988054	0.986422	0.978493	2954414	2.94517	2.96815	2.98858	3.00645	3.02943	3.13972	2.4882	6.21663
FL1017T2	FFPET	3101804739	452129	452129	1	40436568	38688726	4527198	0.956776	0.111958	3992326	0.881854	495193739	269028876	72882139	153282724	269028876	0.690459	0.309541	0.786839	595.027	595.027	0.055629	0.055629	3727.14	0	1.69042	0.997766	0.994024	0.99118	0.98839	0.985871	0.982992	0.965727	1376824	3.15649	3.20366	3.25369	3.30228	3.35546	3.65733	2.37834	7.22397
FL1018N	FF	3101804739	452129	452129	1	16376142	15540242	9842427	0.948956	0.601022	9112752	0.925864	1132707201	703133300	125396705	304177196	703133300	0.73146	0.26854	0.848652	1555.16	1555.16	0.361968	0.361968	4258.65	0	1.67582	0.998859	0.996766	0.995313	0.993599	0.992009	0.990591	0.985139	5047262	2.7067	2.71922	2.72757	2.73801	2.74928	2.79937	1.53198	7.54357
FL1018T1	FF	3101804739	452129	452129	1	9869528	9633118	6177573	0.976046	0.625924	5650992	0.914759	701376531	406922147	67853431	226600953	406922147	0.67692	0.32308	0.857083	900.013	900.013	0.337936	0.337936	3980.27	0	1.7476	0.998584	0.995271	0.992491	0.990425	0.98841	0.986292	0.975485	2953892	3.03304	3.0483	3.0712	3.09028	3.11088	3.22078	2.50697	6.21979
FL1018T2	FF	3101804739	452129	452129	1	11024700	10785714	6484334	0.978323	0.588164	5446974	0.840021	675664314	405195501	63816480	206652333	405195501	0.694149	0.305851	0.863934	896.194	896.194	0.300542	0.300542	4114.2	0	1.79239	0.99716	0.993458	0.990436	0.988362	0.985752	0.98302	0.970097	2592314	3.00855	3.0331	3.05766	3.08222	3.10677	3.23119	1.91339	6.56885
FL1019N	FF	3101804739	452129	452129	1	11175364	10615930	6156695	0.94994	0.550917	5553927	0.902096	687419065	448495083	75100262	163823720	448495083	0.761683	0.238317	0.856568	991.963	991.963	0.337979	0.337979	4475.98	0	1.66716	0.999102	0.996231	0.993927	0.991496	0.989786	0.988253	0.980722	2887626	2.57186	2.58857	2.60249	2.62199	2.63702	2.72726	1.92805	5.59403
FL1019T1	FF	3101804739	452129	452129	1	14984302	13387026	5940899	0.893403	0.396475	4930619	0.829945	611021010	386044680	60971919	164004411	386044680	0.73159	0.26841	0.863603	853.837	853.837	0.230698	0.230698	4334.45	0	1.85617	0.997266	0.993225	0.990445	0.987953	0.985655	0.983301	0.971539	2023870	2.96415	2.99507	3.02943	3.05691	3.08989	3.26304	2.7434	5.31615
FL1019T2	FF	3101804739	452129	452129	1	12048440	11710966	7590851	0.97199	0.630028	6776200	0.89268	840452937	475014628	72985994	292452315	475014628	0.65203	0.34797	0.866814	1050.62	1050.62	0.324492	0.324492	3877.45	0	1.77469	0.99822	0.996101	0.993371	0.991173	0.98897	0.98699	0.977781	3416186	3.15831	3.17658	3.19486	3.21313	3.23141	3.32644	1.85258	5.46436
FL1020N	FF	3101804739	452129	452129	1	13682270	13031662	7434349	0.952449	0.543356	6734529	0.905867	836823074	559836477	91576755	185409842	559836477	0.778436	0.221564	0.859418	1238.22	1238.22	0.343678	0.343678	4589.65	0	1.74152	0.9986	0.995904	0.993559	0.99108	0.9893	0.987869	0.980822	3542753	2.61767	2.63314	2.64516	2.65891	2.67334	2.74756	1.20936	7.65414
FL1020T1	FFPET	3101804739	452129	452129	1	18538056	17608016	2267407	0.949831	0.122311	1616511	0.712934	196930302	99642295	27349956	69938051	99642295	0.644859	0.355141	0.784633	220.385	220.385	0.045271	0.045271	3471.23	0	1.55201	0.998427	0.995234	0.991896	0.988999	0.985856	0.98176	0.938504	514761	3.1786	3.30638	3.44481	3.60187	3.77916	5.3125	5.74132	1.9944
FL1020T2	FF	3101804739	452129	452129	1	23890502	21128470	9273049	0.884388	0.388148	7761286	0.836972	961125914	610466574	97294562	253364778	610466574	0.736388	0.263612	0.862532	1350.2	1350.2	0.231145	0.231145	4357.46	0	1.89104	0.998186	0.995145	0.992982	0.991303	0.989549	0.988271	0.981118	3191431	2.99628	3.01269	3.03732	3.05374	3.07672	3.18179	3.32321	5.74763
FL1101T1	FFPET	3101804739	452129	452129	1	22892878	21843592	2763251	0.954165	0.120704	1451913	0.525437	176702514	87901508	21309702	67491304	87901508	0.618051	0.381949	0.804876	194.417	194.494	0.032193	0.032193	3412.76	0.000869	1.58125	0.997251	0.993035	0.98724	0.982211	0.975903	0.967348	0.883339	442611	3.31356	3.46846	3.64746	3.85056	4.08396	6.58725	0.620029	6.34895
FL1101T2	FFPET	3101804739	452129	452129	1	31381198	29948858	2268731	0.954357	0.072296	651981	0.287377	78662088	28764619	8048766	41848703	28764619	0.467994	0.532006	0.781363	63.6204	63.6457	0.007684	0.007684	2508.68	0.000869	1.76794	0.987415	0.973879	0.95045	0.883945	0.748154	0.577711	0.134355	149736	5.66695	7.07784	10.5113	-1	-1	-1	1.72874	8.27876
FL1102T1	FFPET	3101804739	452129	452129	1	19487108	18642848	2089965	0.956676	0.107249	1284428	0.614569	156237080	78775886	19237681	58223513	78775886	0.627339	0.372661	0.803724	174.233	174.233	0.033804	0.033804	3459.09	0	1.48917	0.997941	0.994464	0.989872	0.986026	0.98143	0.975516	0.883967	398272	3.08645	3.24043	3.412	3.61436	3.85545	6.69914	3.44138	2.52454
FL1102T2	FFPET	3101804739	452129	452129	1	32333378	31131236	2858947	0.96282	0.088421	794738	0.277983	95574515	43679168	10304132	41591215	43679168	0.564829	0.435171	0.809124	96.6078	96.6462	0.011225	0.011225	3135.34	0.000869	1.55881	0.992385	0.984232	0.977606	0.967295	0.945785	0.900199	0.414824	219953	3.72222	4.12287	4.67375	5.49174	6.99084	-1	4.41549	1.61165
FL1103T1	FF	3101804739	452129	452129	1	11169290	10964590	6554212	0.981673	0.586807	5780742	0.881989	717195805	435398815	70632429	211164561	435398815	0.705569	0.294431	0.860419	962.997	962.997	0.317676	0.317676	4164.87	0	1.77022	0.997735	0.993539	0.990651	0.988691	0.986659	0.98435	0.974664	2848723	2.93518	2.95222	2.97494	2.99482	3.01357	3.12944	1.87276	6.47669
FL1103T2	FF	3101804739	452129	452129	1	15224274	14531174	9089265	0.954474	0.597025	8308178	0.914065	1032757893	697711918	101091966	233954009	697711918	0.773467	0.226533	0.873446	1543.17	1543.17	0.384119	0.384119	4634.79	0	1.78608	0.998834	0.996559	0.994387	0.99279	0.991084	0.989645	0.982784	4791415	2.65274	2.66431	2.67588	2.68744	2.69439	2.74992	1.42562	6.98129
FL1104T1	FF	3101804739	452129	452129	1	17945036	16885306	9114278	0.940946	0.5079	8173938	0.896828	1015679565	558413720	94179658	363086187	558413720	0.642519	0.357481	0.855684	1235.08	1235.08	0.264568	0.264568	3771.82	0	1.73222	0.999091	0.997054	0.995101	0.992807	0.990523	0.988773	0.979946	3345185	3.16988	3.18333	3.20576	3.2237	3.23984	3.3367	1.84602	6.55104
FL1104T2	FFPET	3101804739	452129	452129	1	25981504	24830006	2877952	0.95568	0.110769	2024543	0.703467	247710580	121597589	33283635	92829356	121597589	0.625251	0.374749	0.785102	268.944	268.944	0.039178	0.039178	3367.69	0	1.56363	0.997848	0.993898	0.989676	0.985325	0.982005	0.977818	0.9474	627662	3.28263	3.38775	3.5026	3.62719	3.76735	4.76714	4.12826	3.09439
FL1105N	FF	3101804739	452129	452129	1	15991550	15231518	8589341	0.952473	0.537117	7862762	0.915409	976926982	631708060	107798146	237420776	631708060	0.756972	0.243028	0.85423	1397.19	1397.19	0.33179	0.33179	4436.15	0	1.75306	0.99883	0.996393	0.994269	0.992133	0.990821	0.989709	0.983527	3983438	2.72395	2.73915	2.74726	2.76348	2.77808	2.8462	2.5265	6.16207
FL1105T1	FFPET	3101804739	452129	452129	1	21049456	20050844	2424608	0.952559	0.115186	1689806	0.69694	206512458	107208032	27665319	71639107	107208032	0.6531	0.3469	0.794879	237.118	237.212	0.042774	0.042774	3561.5	0.000869	1.44642	0.997959	0.995342	0.991542	0.988309	0.985668	0.982704	0.950979	545994	2.87395	2.96883	3.07726	3.19473	3.32666	4.30256	3.29437	2.23785
FL1105T2	FF	3101804739	452129	452129	1	8997434	8717674	6438299	0.968907	0.715571	5696781	0.884827	706150424	346686757	55999262	303464405	346686757	0.570255	0.429745	0.860936	766.787	766.787	0.318146	0.318146	3368.16	0	1.884	0.998653	0.994448	0.99029	0.987574	0.984659	0.981872	0.967153	3098926	3.86003	3.88705	3.91407	3.9411	3.97082	4.11133	1.3459	6.73061
FL1106T1	FFPET	3101804739	452129	452129	1	17557370	16758610	1965372	0.954506	0.11194	1239833	0.630839	151105483	76955904	20954095	53195484	76955904	0.647958	0.352042	0.785986	170.208	170.276	0.036736	0.036736	3493.93	0.000869	1.54796	0.997633	0.992064	0.984821	0.978444	0.969082	0.95835	0.845024	398409	3.18727	3.35626	3.55086	3.77874	4.05989	8.09113	0.215642	7.50455
FL1106T2	FFPET	3101804739	452129	452129	1	23794610	22720432	2715073	0.954856	0.114105	1213533	0.446961	145921199	49475995	15262596	81182608	49475995	0.443654	0.556346	0.764243	109.429	109.472	0.017421	0.017421	2326.1	0.000869	1.7105	0.996897	0.987796	0.977652	0.960996	0.934331	0.89371	0.501067	264195	5.48758	6.05721	6.81202	7.9419	9.86878	-1	0.301034	10.2789
FL1107T2	FFPET	3101804739	452129	452129	1	22996320	22041934	2968997	0.958498	0.129107	565492	0.190466	66781008	27943498	6790597	32046913	27943498	0.520119	0.479881	0.804498	61.8043	61.8289	0.010142	0.010142	2870.65	0.000869	1.50802	0.991476	0.980972	0.968186	0.923325	0.818231	0.660871	0.078601	142213	4.13326	4.95583	6.54615	15.0853	-1	-1	2.76903	2.38778
FL1108T1	FFPET	3101804739	452129	452129	1	24635974	23611520	3160268	0.958416	0.128279	899703	0.284692	105855578	51544010	10888141	43423427	51544010	0.589786	0.410214	0.8256	114.003	114.048	0.017464	0.017464	3340.54	0.000869	2.03658	0.993354	0.985891	0.978066	0.963515	0.926771	0.860274	0.402755	255642	4.60985	5.18002	6.00481	7.39619	10.658	-1	14.4499	3.34298
FL1108T2	FFPET	3101804739	452129	452129	1	17621522	16766830	2512821	0.951497	0.1426	1293897	0.514918	154342171	74070146	17439028	62832997	74070146	0.592898	0.407102	0.809429	163.825	163.825	0.035341	0.035341	3292.39	0	1.6548	0.998438	0.994955	0.990472	0.987645	0.984301	0.978393	0.796574	373327	3.63803	3.85577	4.11355	4.41888	4.80631	-1	9.22342	1.79437
FL1109N	FF	3101804739	452129	452129	1	8791940	8340974	4753896	0.948707	0.540711	4380320	0.921417	544089886	345366672	68403627	130319587	345366672	0.760482	0.239518	0.834682	763.868	764.172	0.331248	0.331248	4354.74	0.000869	1.65405	0.99787	0.99517	0.992447	0.989932	0.987603	0.985192	0.973264	2253598	2.62607	2.64613	2.66842	2.69294	2.71835	2.84139	0.999368	8.6029
FL1109T1	FFPET	3101804739	452129	452129	1	29682420	28580788	2437578	0.962886	0.082122	1041330	0.427199	125917180	64222889	16481688	45212603	64222889	0.640934	0.359066	0.795778	142.045	142.102	0.017977	0.017977	3499.1	0.000869	1.45002	0.990388	0.983213	0.976374	0.970548	0.963502	0.954898	0.79138	328343	2.99888	3.18282	3.39629	3.65971	3.984	-1	2.62085	2.68329
FL1109T2	FF	3101804739	452129	452129	1	17161736	16632402	12176601	0.969156	0.70952	11060204	0.908316	1373097699	642230565	115209320	615657814	642230565	0.551629	0.448371	0.847896	1420.46	1420.46	0.308906	0.308906	3208.79	0	1.69911	0.998921	0.99691	0.995103	0.993042	0.991469	0.99031	0.983657	5736365	3.64592	3.65254	3.67018	3.67901	3.69489	3.75312	1.88437	6.12014
FL1110N	FF	3101804739	452129	452129	1	12587836	11965798	7763062	0.950584	0.616711	7111868	0.916116	883112525	578348359	91854827	212909339	578348359	0.75891	0.24109	0.862945	1279.17	1279.17	0.386668	0.386668	4492.89	0	1.717	0.999067	0.996311	0.994088	0.992073	0.990425	0.98914	0.981715	4254689	2.63087	2.64507	2.65612	2.66874	2.6801	2.74069	2.33942	5.93334
FL1110T1	FFPET	3101804739	452129	452129	1	28433418	27270226	3256896	0.959091	0.114545	1070797	0.328778	127657026	65741391	15455973	46459662	65741391	0.636059	0.363941	0.809649	145.404	145.462	0.019286	0.019286	3533.02	0.000869	1.54747	0.993365	0.986044	0.981059	0.976673	0.971517	0.963203	0.755587	332342	3.17653	3.38306	3.62199	3.91761	4.29909	-1	6.38593	2.50549
FL1110T2	FF	3101804739	452129	452129	1	11158254	10809214	8037686	0.968719	0.720335	7250463	0.902059	899146887	449896109	70330189	378920589	449896109	0.578578	0.421422	0.864808	995.061	995.061	0.332972	0.332972	3432.68	0	1.89897	0.998947	0.995559	0.992573	0.990018	0.987902	0.985977	0.976056	4156636	3.81566	3.83257	3.8551	3.8706	3.89341	3.98807	1.90969	7.24085
FL1111T1	FF	3101804739	452129	452129	1	10335140	9840532	7350052	0.952143	0.711171	6441270	0.876357	798885332	289203069	55162010	454520253	289203069	0.431057	0.568943	0.839815	639.647	639.902	0.235112	0.235112	2483.54	0.000869	1.75797	0.996322	0.991746	0.988191	0.985219	0.981806	0.978415	0.960792	2724389	4.89036	4.92051	4.9607	4.99587	5.03506	5.23402	1.07662	8.29819
FL1111T2	FF	3101804739	452129	452129	1	15090614	14224060	7581882	0.942577	0.502424	6894754	0.909372	857142204	486300474	92004414	278837316	486300474	0.67469	0.32531	0.840907	1075.58	1075.58	0.273509	0.273509	3892.28	0	1.77782	0.99887	0.996884	0.994579	0.991839	0.989516	0.987727	0.978999	2959122	3.155	3.17207	3.19863	3.2176	3.24264	3.35647	0.853685	8.42805
FL1112T1	FFPET	3101804739	452129	452129	1	24553952	23591366	2809925	0.960797	0.114439	860468	0.306225	103583388	57662080	12123744	33797564	57662080	0.673716	0.326284	0.826272	127.535	127.585	0.019554	0.019554	3819.02	0.000869	1.48355	0.991631	0.985095	0.978776	0.97314	0.964696	0.951423	0.695007	284592	2.83425	3.03546	3.28482	3.59782	4.00025	-1	3.21391	2.01939
FL1112T2	FFPET	3101804739	452129	452129	1	36918148	35205094	4317814	0.953599	0.116956	3893334	0.901691	482727811	291277741	75246947	116203123	291277741	0.759278	0.240722	0.794702	644.236	644.236	0.06619	0.06619	4139.59	0	2.37725	0.998144	0.995369	0.993343	0.991199	0.988501	0.985621	0.968405	1475632	4.01025	4.09291	4.17556	4.26574	4.35891	4.91197	12.5716	4.33843
FL1114N	FF	3101804739	452129	452129	1	12730254	12111104	6962268	0.951364	0.546907	6321348	0.907944	784901456	522798122	81302580	180800754	522798122	0.769652	0.230348	0.865416	1156.3	1156.3	0.345335	0.345335	4569.52	0	1.73099	0.998757	0.996101	0.993287	0.991076	0.989417	0.988081	0.980824	3313889	2.61207	2.62644	2.64401	2.65998	2.67339	2.75388	2.09524	6.14025
FL1114T1	FF	3101804739	452129	452129	1	12758706	12161814	8919783	0.953217	0.699113	7932429	0.889307	984732700	357358005	65068614	562306081	357358005	0.428976	0.571024	0.845965	790.389	790.389	0.235069	0.235069	2489.64	0	1.75642	0.997207	0.99269	0.989089	0.986236	0.98383	0.981034	0.967708	3197826	4.86904	4.8975	4.92912	4.95442	4.98857	5.14793	0.667549	9.06856
FL1114T2	FF	3101804739	452129	452129	1	8794758	8548880	5556815	0.972043	0.631833	5069929	0.91238	629366736	368893139	61107328	199366269	368893139	0.683227	0.316773	0.85789	815.902	815.902	0.345208	0.345208	4021.14	0	1.73596	0.998598	0.995055	0.992164	0.989956	0.987643	0.985106	0.973275	2729719	2.98407	3.00431	3.02229	3.04478	3.06366	3.18238	1.93615	5.92279
FL1115N	FF	3101804739	452129	452129	1	14420814	13711258	7599702	0.950796	0.526995	7039841	0.926331	875527690	547811122	107064318	220652250	547811122	0.747978	0.252022	0.836512	1211.63	1211.63	0.319627	0.319627	4292.53	0	1.64177	0.998943	0.996275	0.994586	0.992708	0.991186	0.989673	0.982781	3466249	2.63527	2.65195	2.66492	2.67974	2.6953	2.76646	1.06854	8.42787
FL1115T1	FF	3101804739	452129	452129	1	9235206	9043906	5462710	0.979286	0.591509	4744682	0.868558	588544706	364263152	56009093	168272461	364263152	0.714087	0.285913	0.866731	805.662	805.662	0.322218	0.322218	4246.08	0	1.73634	0.99699	0.993632	0.99029	0.987674	0.98534	0.982943	0.971002	2382642	2.82904	2.84987	2.87301	2.895	2.91653	3.04428	2.55639	5.13668
FL1115T2	FF	3101804739	452129	452129	1	9828208	9534094	6235322	0.970075	0.634431	5680879	0.91108	705286044	397512887	69057984	238715173	397512887	0.661534	0.338466	0.851988	879.202	879.202	0.333551	0.333551	3866.68	0	1.77259	0.998498	0.99534	0.992759	0.990195	0.987214	0.984962	0.973868	2974305	3.16296	3.18556	3.20565	3.23076	3.24885	3.36336	1.86866	5.93667
FL1116T1	FF	3101804739	452129	452129	1	12533420	11904780	6939810	0.949843	0.553704	6361032	0.9166	789858229	491641531	81433554	216783144	491641531	0.725542	0.274458	0.857901	1087.39	1087.39	0.330383	0.330383	4270.23	0	1.75103	0.998684	0.995837	0.993179	0.990956	0.98899	0.987172	0.979431	3194115	2.82956	2.8485	2.86429	2.88165	2.89965	2.99058	1.36645	7.42133
FL1116T2	FF	3101804739	452129	452129	1	12557808	12001204	8854329	0.955677	0.705086	7867604	0.88856	975999348	379119723	61511222	535368403	379119723	0.451466	0.548534	0.860402	838.521	838.521	0.252721	0.252721	2664.89	0	1.88432	0.996881	0.992666	0.989483	0.986665	0.984009	0.981362	0.968456	3416523	4.87463	4.91181	4.93659	4.96757	5.00103	5.15716	1.58833	6.88894
FL1117N	FF	3101804739	452129	452129	1	13866956	13207952	8394947	0.952477	0.605392	7775146	0.92617	966934987	631094084	109359798	226481105	631094084	0.765774	0.234226	0.852307	1395.83	1395.83	0.382251	0.382251	4477.64	0	1.74043	0.999027	0.996455	0.994327	0.992478	0.990894	0.989359	0.982916	4566778	2.67949	2.69008	2.70243	2.71125	2.72501	2.7843	1.51548	7.69954
FL1117T1	FF	3101804739	452129	452129	1	8440152	8207644	5344612	0.972452	0.633236	4880822	0.913223	606059934	356236267	58076977	191746690	356236267	0.683618	0.316382	0.859824	787.908	787.908	0.347224	0.347224	4032.5	0	1.77857	0.998423	0.995459	0.992084	0.989406	0.987105	0.98454	0.971749	2645688	3.0459	3.07178	3.09549	3.11705	3.14034	3.26452	2.11552	5.49694
FL1117T2	FFPET	3101804739	452129	452129	1	31356466	29984136	2948159	0.956235	0.094021	1586131	0.538007	191937797	84160515	20995702	86781580	84160515	0.547866	0.452134	0.800338	186.143	186.217	0.022455	0.022455	3008.15	0.000869	1.74034	0.997061	0.99306	0.98765	0.982284	0.97516	0.963659	0.82735	427895	4.16666	4.39059	4.656	4.97117	5.35933	11.7291	2.74897	5.73811
FL1118N	FF	3101804739	452129	452129	1	12283352	11701874	6649281	0.952661	0.541325	6017524	0.904989	746506123	505079566	78437681	162988876	505079566	0.781664	0.218336	0.865578	1117.11	1117.11	0.345298	0.345298	4641.72	0	1.6824	0.998759	0.996625	0.993902	0.991677	0.990202	0.9887	0.981671	3159356	2.50273	2.5166	2.53048	2.54435	2.56008	2.63778	2.7736	5.0216
FL1118T1	FF	3101804739	452129	452129	1	11419234	11057238	8307374	0.968299	0.72749	7362004	0.886201	912567732	430806723	63045027	418715982	430806723	0.541167	0.458833	0.87234	952.84	952.84	0.311692	0.311692	3238.69	0	1.78101	0.998728	0.996032	0.993349	0.990916	0.988689	0.986457	0.976827	4000207	3.79069	3.80774	3.82479	3.84185	3.86571	3.9612	2.16279	6.58322
FL1118T2	FFPET	3101804739	452129	452129	1	36775418	34958940	4979494	0.950606	0.135403	946413	0.190062	109784868	39316256	10161966	60306646	39316256	0.450683	0.549317	0.794617	86.9581	86.9927	0.008997	0.008997	2456.87	0.000869	2.17482	0.988839	0.975149	0.950804	0.896693	0.807639	0.699838	0.317007	203951	7.00269	8.4446	11.3284	-1	-1	-1	2.24805	7.66806
FL1119T1	FFPET	3101804739	452129	452129	1	16595628	15856194	2728833	0.955444	0.164431	500854	0.183541	58446457	23328204	5388436	29729817	23328204	0.491332	0.508668	0.812358	51.5963	51.5963	0.01177	0.01177	2738.26	0	1.47418	0.991423	0.979785	0.957888	0.880103	0.70276	0.471704	0.035957	117549	4.35804	5.51841	8.63924	-1	-1	-1	4.83763	1.62032
FL1119T2	FFPET	3101804739	452129	452129	1	32289644	30873874	2750056	0.956154	0.085168	1650124	0.600033	202410616	90471105	23169478	88770033	90471105	0.561436	0.438564	0.796116	200.1	200.1	0.023443	0.023443	3066.4	0	1.8701	0.997967	0.99365	0.989359	0.985966	0.98057	0.970424	0.831336	459329	4.39721	4.62931	4.90725	5.23964	5.63851	12.2404	5.76321	2.79722
FL1120T1	FF	3101804739	452129	452129	1	12291980	11690258	6297694	0.951048	0.512342	5713631	0.907258	710405504	414320482	76270218	219814804	414320482	0.690578	0.309422	0.844534	916.377	916.377	0.283532	0.283532	4001.13	0	1.73228	0.998998	0.99664	0.993838	0.991186	0.988439	0.986325	0.975312	2536412	2.98934	3.01723	3.03893	3.06372	3.08232	3.2162	0.966959	8.77213
FL1120T2	FFPET	3101804739	452129	452129	1	27822052	26584428	2698019	0.955516	0.096974	2321868	0.860583	287358250	142902576	41970086	102485588	142902576	0.643353	0.356647	0.772978	316.066	316.066	0.043003	0.043003	3411.68	0	1.58827	0.997364	0.993458	0.988784	0.985095	0.980711	0.975817	0.943521	745511	3.2774	3.36622	3.4635	3.56923	3.67835	4.43457	0.617906	7.28921
FL1122T1	FF	3101804739	452129	452129	1	12011878	11470468	8440454	0.954927	0.702676	7430870	0.880387	922077946	350039140	55973933	516064873	350039140	0.440324	0.559676	0.862138	774.202	774.51	0.244132	0.244132	2604.36	0.000869	1.82668	0.996298	0.992783	0.989012	0.986179	0.983507	0.980572	0.965552	3128788	4.83736	4.87258	4.90781	4.93423	4.96417	5.13325	1.60532	6.73467
FL1122T2	FF	3101804739	452129	452129	1	18500556	17649544	12962857	0.954001	0.700674	11424204	0.881303	1416943577	531328500	86306419	799308658	531328500	0.435892	0.564108	0.860263	1175.17	1175.17	0.240835	0.240835	2572.54	0	1.85358	0.99689	0.993482	0.990697	0.988842	0.987172	0.985577	0.976504	4638546	4.96139	4.98881	5.00252	5.02994	5.04639	5.16703	1.65853	6.60795
FL1123N	FF	3101804739	452129	452129	1	11718134	11185208	7194274	0.954521	0.613944	6549060	0.910316	813941776	544783013	79943750	189215013	544783013	0.767532	0.232468	0.872034	1204.93	1204.93	0.389645	0.389645	4591.79	0	1.77981	0.998447	0.995725	0.992701	0.99052	0.988795	0.986893	0.97951	3901666	2.67181	2.68505	2.69683	2.71154	2.72744	2.79455	1.53358	6.99555
FL1123T1	FF	3101804739	452129	452129	1	14815944	13958012	7474906	0.942094	0.504518	6481036	0.867039	804926547	480548517	63722654	260655376	480548517	0.676175	0.323825	0.882921	1062.86	1062.86	0.275425	0.275425	4095.75	0	1.93247	0.999186	0.995875	0.992984	0.99041	0.987758	0.985506	0.973806	2743695	3.25866	3.28597	3.31145	3.33511	3.36241	3.49783	3.52828	4.28773
FL1123T2	FFPET	3101804739	452129	452129	1	32165220	30680056	3756852	0.953827	0.116799	3062847	0.81527	376639627	213513600	56688130	106437897	213513600	0.717401	0.282599	0.790201	472.24	472.428	0.055675	0.055675	3889.12	0.000869	1.66348	0.998315	0.996623	0.993537	0.99112	0.988532	0.986444	0.973656	1093165	2.98883	3.0417	3.10118	3.16066	3.22542	3.61666	5.94597	3.14739
FL1124T1	FFPET	3101804739	452129	452129	1	21905410	20989748	3142904	0.958199	0.143476	662739	0.210868	77797514	33829547	7538465	36429502	33829547	0.53174	0.46826	0.817771	74.8228	74.8228	0.012894	0.012894	2983.2	0	1.46711	0.992938	0.984215	0.975127	0.959065	0.914193	0.814686	0.176215	169301	3.75804	4.29373	5.11787	6.68375	15.4114	-1	6.21975	1.86544
FL1124T2	FF	3101804739	452129	452129	1	24273118	21499206	9757520	0.885721	0.401989	7973601	0.817175	986902385	615272608	86173467	285456310	615272608	0.710755	0.289245	0.877149	1360.83	1360.83	0.228947	0.228947	4277.06	0	1.90326	0.997755	0.995477	0.993108	0.990815	0.989282	0.987869	0.979251	3193229	3.07351	3.08996	3.10915	3.13108	3.15081	3.26265	3.83527	4.4276
FL1125T1	FFPET	3101804739	452129	452129	1	30654144	29456292	2838316	0.960924	0.092592	752398	0.265086	90552289	44713874	10730620	35107795	44713874	0.612293	0.387707	0.806462	98.8963	98.9357	0.012144	0.012144	3387.62	0.000869	1.57041	0.992482	0.984069	0.976626	0.966771	0.944852	0.89806	0.396475	226293	3.46601	3.82826	4.33098	5.07027	6.37733	-1	2.77551	3.51586
FL1127T1	FFPET	3101804739	452129	452129	1	22142326	21191428	3079766	0.957055	0.13909	736057	0.238998	86354272	38334465	9984861	38034946	38334465	0.559548	0.440452	0.793357	84.7866	84.8203	0.014472	0.014472	3045.49	0.000869	1.41367	0.991635	0.982635	0.974291	0.964406	0.94095	0.891392	0.284472	199166	3.48726	3.87781	4.42821	5.2917	6.98046	-1	2.50881	2.00136
FL1127T2	FFPET	3101804739	452129	452129	1	21884658	20977452	2870930	0.958546	0.131185	1270507	0.442542	154247000	70716010	18417292	65113698	70716010	0.577861	0.422139	0.793374	156.407	156.407	0.026968	0.026968	3145.24	0	1.5334	0.997698	0.99212	0.985274	0.979647	0.970696	0.956944	0.811324	361692	3.5231	3.72422	3.95971	4.25537	4.60604	13.9461	0.278176	5.90303
FL1128T1	FF	3101804739	452129	452129	1	13648852	13196840	9826957	0.966883	0.719984	8862489	0.901855	1099491274	526103027	84927759	488460488	526103027	0.55574	0.44426	0.861009	1163.61	1163.61	0.318927	0.318927	3282.7	0	1.73415	0.998972	0.995904	0.993497	0.99171	0.989864	0.987791	0.980238	4854945	3.64018	3.65054	3.66436	3.68162	3.69198	3.76656	2.01019	5.97703
FL1128T2	FFPET	3101804739	452129	452129	1	31361942	29993072	3599276	0.956353	0.114766	3115877	0.865695	385592878	219009693	56869059	109714126	219009693	0.715466	0.284534	0.793862	484.396	484.589	0.058416	0.058416	3896.61	0.000869	1.79478	0.997419	0.993783	0.990286	0.986993	0.983938	0.979537	0.955238	1113712	3.21753	3.28311	3.35087	3.42083	3.49428	3.94547	0.921019	10.4739
FL1129T1	FF	3101804739	452129	452129	1	14115388	13514260	9912732	0.957413	0.702264	8721372	0.879815	1081619507	417778612	65384014	598456881	417778612	0.446703	0.553297	0.864675	924.025	924.393	0.247311	0.247311	2649.87	0.000869	1.83776	0.997149	0.993276	0.989465	0.987455	0.98534	0.982888	0.969694	3665384	4.77847	4.80971	4.83054	4.86179	4.88886	5.0305	1.3339	8.17682
FL1129T2	FFPET	3101804739	452129	452129	1	26940864	25727616	2795435	0.954966	0.103762	1903493	0.680929	232293962	118380534	29968551	83944877	118380534	0.638627	0.361373	0.797986	261.829	261.829	0.03681	0.03681	3496.19	0	1.47095	0.998023	0.99363	0.989671	0.986101	0.983018	0.978942	0.947884	602635	2.9695	3.05951	3.16354	3.26956	3.38599	4.24057	1.73603	3.74893
FL1130N	FF	3101804739	452129	452129	1	13275982	12593316	7074144	0.948579	0.532853	6604028	0.933544	821032169	539477125	101535381	180019663	539477125	0.78074	0.21926	0.841602	1193.19	1193.19	0.342707	0.342707	4507.8	0	1.73682	0.998602	0.996492	0.994353	0.992361	0.990558	0.989227	0.98195	3458227	2.65545	2.67075	2.68773	2.70132	2.71763	2.79918	2.03729	7.64402
FL1130T1	FFPET	3101804739	452129	452129	1	22015840	21018454	1900502	0.954697	0.086324	796938	0.41933	96220460	49241552	12645749	34333159	49241552	0.643182	0.356818	0.795665	108.91	108.954	0.018742	0.018742	3510.88	0.000869	1.47235	0.989846	0.981036	0.973136	0.965076	0.95225	0.929489	0.558975	251945	3.09249	3.35583	3.69701	4.15082	4.81265	-1	3.37058	2.60177
FL1130T2	FF	3101804739	452129	452129	1	9467462	9203098	5933078	0.972077	0.626681	5482354	0.924032	680667434	406568708	69634148	204464578	406568708	0.699612	0.300388	0.853772	899.232	899.232	0.353419	0.353419	4097.8	0	1.71937	0.998377	0.996001	0.993139	0.991047	0.989072	0.987209	0.97765	2997308	2.89621	2.91455	2.93534	2.95124	2.97252	3.07232	3.12833	4.96075
FL1131T1	FF	3101804739	452129	452129	1	12114226	11455030	6126926	0.945585	0.505763	5491697	0.896322	682471412	415287751	67028269	200155392	415287751	0.70672	0.29328	0.861028	918.516	918.516	0.29003	0.29003	4174.62	0	1.84071	0.99898	0.995999	0.992009	0.989377	0.986957	0.984812	0.972643	2472026	3.04666	3.07379	3.10093	3.12355	3.14797	3.29271	1.09064	9.23082
FL1131T2	FFPET	3101804739	452129	452129	1	28710654	27438586	2789546	0.955694	0.097161	2253924	0.80799	277636156	148311429	40124733	89199994	148311429	0.678716	0.321284	0.787065	328.029	328.159	0.043242	0.043242	3664.8	0.000869	1.72715	0.997268	0.9934	0.98872	0.985062	0.980138	0.974994	0.943063	762602	3.32041	3.41654	3.51907	3.63443	3.74978	4.59058	0.867867	8.02051
FL1132T1	FF	3101804739	452129	452129	1	14776462	14130656	10350644	0.956295	0.700482	9189534	0.887822	1140850476	429141539	73856120	637852817	429141539	0.440897	0.559103	0.853168	949.157	949.157	0.242956	0.242956	2580.62	0	1.76423	0.997041	0.993544	0.990098	0.988045	0.986134	0.983763	0.973224	3800690	4.70934	4.73684	4.76433	4.78633	4.80833	4.94032	1.60537	7.00484
FL1132T2	FF	3101804739	452129	452129	1	12554706	11959924	6847220	0.952625	0.545391	6303436	0.920583	783861305	519940331	88468747	175452227	519940331	0.776169	0.223831	0.85459	1149.98	1149.98	0.347788	0.347788	4550.58	0	1.86685	0.998255	0.995813	0.993252	0.990733	0.989193	0.987475	0.979977	3341940	2.83389	2.8482	2.86888	2.8816	2.90068	2.99991	4.75057	4.79324
FL1133T2	FF	3101804739	452129	452129	1	12549094	12180710	9008104	0.970645	0.717829	8134270	0.902995	1009245900	492615453	80589947	436040500	492615453	0.567954	0.432046	0.859405	1089.55	1089.55	0.323538	0.323538	3348.6	0	1.7745	0.998509	0.996165	0.993265	0.991233	0.989249	0.987596	0.978787	4513992	3.65443	3.66398	3.68307	3.6974	3.71362	3.79764	2.10271	6.17246
FL1134T1	FF	3101804739	452129	452129	1	12729644	12152956	8965395	0.954697	0.704293	7819375	0.872173	969944246	372655050	55536472	541752724	372655050	0.44146	0.55854	0.8703	824.223	824.223	0.24531	0.24531	2635.8	0	1.81148	0.997041	0.992827	0.989165	0.986656	0.984215	0.981857	0.968571	3289283	4.7445	4.77233	4.80326	4.82801	4.8577	5.00616	1.54376	7.45089
FL1134T2	FF	3101804739	452129	452129	1	19094650	17959220	9784520	0.940537	0.512422	8734631	0.892699	1084932926	598235851	102205504	384491571	598235851	0.645608	0.354392	0.854084	1323.15	1323.15	0.266486	0.266486	3782.87	0	1.79289	0.999219	0.99745	0.994575	0.992378	0.990565	0.989145	0.980552	3624976	3.26682	3.28812	3.30469	3.32362	3.34066	3.43722	0.984957	7.8741
FL1135T1	FF	3101804739	452129	452129	1	8682020	8282876	5371847	0.954026	0.618732	4950083	0.921486	615545994	424004985	65010242	126530767	424004985	0.794441	0.205559	0.867059	937.796	937.796	0.409524	0.409524	4725.66	0	1.77613	0.998359	0.994922	0.992153	0.989954	0.987196	0.984922	0.974094	3124617	2.59429	2.6107	2.62602	2.64352	2.65665	2.74593	1.73	6.90452
FL1135T2	FFPET	3101804739	452129	452129	1	42670606	40546528	3512324	0.950222	0.082312	842656	0.239914	99959192	45783698	9965674	44209820	45783698	0.557721	0.442279	0.821242	101.262	101.343	0.009033	0.009033	3142.25	0.001738	3.61939	0.988282	0.96714	0.898701	0.78331	0.667022	0.555496	0.279257	227333	9.78893	13.922	-1	-1	-1	-1	6.43488	12.8135
FL1136T1	FF	3101804739	452129	452129	1	9986990	9545006	7025154	0.955744	0.703431	6181966	0.879976	767285012	307326237	47182525	412776250	307326237	0.46203	0.53797	0.866907	679.731	679.731	0.257581	0.257581	2747.86	0	1.85719	0.996244	0.991142	0.987627	0.984854	0.981171	0.978104	0.96021	2729975	4.67298	4.70229	4.7365	4.77559	4.81077	5.00426	1.77518	7.09821
FL1136T2	FFPET	3101804739	452129	452129	1	31089350	29532020	4415169	0.949908	0.142015	929617	0.210551	107373884	31555768	8619946	67198170	31555768	0.374167	0.625833	0.785444	69.7937	69.8215	0.008548	0.008548	2016.19	0.000869	1.9949	0.992294	0.982412	0.961929	0.884066	0.714285	0.530154	0.198567	163972	7.99878	10.097	15.6527	-1	-1	-1	14.327	5.34347
FL1137T1	FF	3101804739	452129	452129	1	12145740	11820898	7575615	0.973255	0.623726	6795443	0.897015	842900798	466729979	65320220	310850599	466729979	0.631213	0.368787	0.877229	1032.29	1032.29	0.315868	0.315868	3798.76	0	1.8769	0.998335	0.995503	0.992617	0.990505	0.987849	0.985674	0.974751	3249334	3.40978	3.43304	3.45475	3.47026	3.49818	3.60984	2.41836	7.34434
FL1137T2	FFPET	3101804739	452129	452129	1	21079500	20105288	2784943	0.953784	0.132116	1193299	0.428482	142717800	62333283	16169758	64214759	62333283	0.550058	0.449942	0.794024	137.866	137.921	0.024803	0.024803	2996.36	0.000869	1.5853	0.997552	0.99396	0.989611	0.984502	0.978825	0.966291	0.704438	320473	3.85664	4.1227	4.4604	4.86972	5.41821	-1	4.57904	2.03829
FL1138N	FF	3101804739	452129	452129	1	11984066	11419618	6439982	0.9529	0.537379	5952750	0.924343	739288947	486229582	88275336	164784029	486229582	0.777105	0.222895	0.846345	1075.42	1075.42	0.340628	0.340628	4512.11	0	1.64187	0.9986	0.99605	0.994	0.991507	0.98995	0.988625	0.981567	3107835	2.51251	2.52625	2.53998	2.55372	2.57112	2.64805	1.66661	5.97623
FL1138T1	FF	3101804739	452129	452129	1	13275240	12692168	9380240	0.956078	0.706597	8272747	0.881933	1026822939	389100583	63189133	574533223	389100583	0.440475	0.559525	0.860291	860.596	860.596	0.245254	0.245254	2599.67	0	1.79665	0.996634	0.993009	0.989454	0.987183	0.984909	0.982693	0.970135	3522209	4.76373	4.793	4.81577	4.85155	4.87301	5.02133	1.52598	7.7261
FL1138T2	FF	3101804739	452129	452129	1	12648880	12268446	9114219	0.969924	0.720555	8135874	0.892657	1008950363	497645655	76136394	435168314	497645655	0.568692	0.431308	0.867308	1100.67	1100.67	0.324504	0.324504	3383.78	0	1.84367	0.998976	0.996435	0.994037	0.991642	0.989821	0.988063	0.979468	4531599	3.75572	3.77002	3.78432	3.80339	3.82245	3.90634	2.28472	6.06131
FL1139T1	FFPET	3101804739	452129	452129	1	22225512	21256670	3195210	0.956409	0.143763	1085897	0.339852	128512605	50205957	12905558	65401090	50205957	0.491092	0.508908	0.795512	111.043	111.043	0.018895	0.018895	2680.17	0	1.56399	0.998211	0.994303	0.990063	0.984816	0.974408	0.94924	0.490973	257785	4.3181	4.70867	5.2139	5.90955	6.95653	-1	5.71583	1.38074
FL1139T2	FFPET	3101804739	452129	452129	1	52981994	50427036	5366093	0.951777	0.101281	1143000	0.213004	134171752	58659463	14157387	61354902	58659463	0.542714	0.457286	0.805575	129.741	129.792	0.009306	0.009306	2999.36	0.000869	1.96654	0.991606	0.983146	0.976186	0.967852	0.948245	0.90746	0.501662	300923	4.88405	5.36703	6.02267	6.95596	8.49029	-1	5.67011	4.12204
FL1140N	FF	3101804739	452129	452129	1	16308434	15424508	8795564	0.945799	0.539326	8182000	0.930242	1017000661	601187720	124368515	291444426	601187720	0.713427	0.286573	0.828589	1329.68	1329.68	0.311809	0.311809	4055.47	0	1.7113	0.998841	0.996795	0.995448	0.994088	0.992633	0.991027	0.984989	3930216	2.9103	2.92286	2.93542	2.95425	2.96556	3.04593	3.93488	5.03731
FL1140T1	FFPET	3101804739	452129	452129	1	20892766	19913702	2583367	0.953139	0.123649	1792359	0.693807	217562858	118571456	29279851	69711551	118571456	0.67958	0.32042	0.801964	262.251	262.251	0.047634	0.047634	3738.93	0	1.53363	0.998372	0.995307	0.992285	0.9892	0.985637	0.982357	0.956358	601946	2.90062	2.99481	3.09185	3.20886	3.32702	4.2312	4.94686	1.97311
FL1140T2	FF	3101804739	452129	452129	1	9849312	9290074	5129115	0.943221	0.520759	4127063	0.804635	512025473	314043689	33842247	164139537	314043689	0.679431	0.320569	0.90272	694.589	694.589	0.270434	0.270434	4207.76	0	2.44573	0.998538	0.991779	0.985212	0.979409	0.974501	0.969825	0.941205	1761949	4.04117	4.1034	4.16562	4.22785	4.29838	4.68557	4.83242	3.66301
FL1141T1	FF	3101804739	452129	452129	1	14130350	13332556	7185113	0.94354	0.508488	6457319	0.898708	802731617	462470527	83686457	256574633	462470527	0.680373	0.319627	0.846772	1022.87	1022.87	0.277498	0.277498	3952.44	0	1.69631	0.9991	0.996853	0.994411	0.992279	0.990262	0.988514	0.979161	2819253	2.96545	2.98125	3.00057	3.02339	3.04552	3.15508	1.0743	7.54973
FL1141T2	FF	3101804739	452129	452129	1	14640696	13826922	7453607	0.944417	0.509102	6433031	0.863076	799177106	475570236	65095029	258511841	475570236	0.676527	0.323473	0.879602	1051.85	1051.85	0.275156	0.275156	4082.48	0	1.92646	0.999219	0.996072	0.992929	0.990268	0.987583	0.985124	0.973109	2751060	3.25826	3.28503	3.30824	3.33323	3.36107	3.49814	3.85929	4.03175
FL1142T1	FFPET	3101804739	452129	452129	1	27322220	26219706	2853415	0.959648	0.104436	880076	0.308429	105544899	53484440	12843257	39217202	53484440	0.628431	0.371569	0.806367	118.295	118.342	0.016319	0.016319	3476.5	0.000869	1.46101	0.992133	0.984345	0.97876	0.973198	0.965424	0.952878	0.62783	271236	3.08048	3.31222	3.60493	3.98302	4.50259	-1	4.58822	1.65054
FL1142T2	FFPET	3101804739	452129	452129	1	24961128	23876284	2635268	0.956539	0.105575	2081044	0.78969	256354399	149084216	35849435	71420748	149084216	0.721398	0.278602	0.80615	329.738	329.869	0.049952	0.049952	3989.73	0.000869	1.74534	0.997689	0.993604	0.987765	0.98312	0.978132	0.972364	0.938135	747288	3.08665	3.17094	3.26928	3.37113	3.48703	4.27093	1.40659	8.21472
FL1143T1	FFPET	3101804739	452129	452129	1	25012378	23985716	2724930	0.958954	0.108943	831636	0.305195	99445173	48160619	11753226	39531328	48160619	0.602481	0.397519	0.803831	106.52	106.562	0.016063	0.016063	3322.47	0.000869	1.45975	0.991547	0.984277	0.978088	0.970847	0.959843	0.93725	0.501941	244695	3.24207	3.5284	3.88728	4.37596	5.11356	-1	3.68582	2.00476
FL1143T2	FFPET	3101804739	452129	452129	1	22776836	21748396	2421687	0.954847	0.106322	1951098	0.805677	240078028	133852812	32619113	73606103	133852812	0.693408	0.306592	0.804056	296.05	296.168	0.049237	0.049237	3824.96	0.000869	1.51106	0.997844	0.995037	0.99116	0.987899	0.984872	0.981134	0.95212	673203	2.78053	2.85784	2.9432	3.03178	3.1313	3.7884	2.42643	4.44136
FL1144N	FF	3101804739	452129	452129	1	10425332	9933496	6329342	0.952823	0.607112	5923029	0.935805	736922310	497849774	89837093	149235443	497849774	0.797488	0.202512	0.847134	1101.12	1101.56	0.400946	0.400946	4634.78	0.000869	1.7293	0.998354	0.995908	0.993721	0.991407	0.989563	0.987893	0.979877	3661492	2.57363	2.58563	2.59763	2.61363	2.62643	2.69684	1.96263	6.70862
FL1144T2	FFPET	3101804739	452129	452129	1	31967722	30649528	3005614	0.958765	0.09402	2313115	0.769598	284143324	144216062	35003672	104923590	144216062	0.630737	0.369263	0.804689	318.971	318.971	0.037643	0.037643	3482	0	1.59485	0.997651	0.994491	0.990262	0.987439	0.984754	0.981744	0.948384	726103	3.22392	3.30918	3.40802	3.50933	3.61757	4.35296	1.75011	4.58891
FL1145T1	FFPET	3101804739	452129	452129	1	29851422	28702670	2575643	0.961518	0.086282	677997	0.263234	81977248	44426516	9726935	27823797	44426516	0.660591	0.339409	0.820382	98.2607	98.2607	0.012383	0.012383	3717.93	0	2.0471	0.99081	0.979933	0.966638	0.934771	0.876484	0.790648	0.331664	220252	4.23904	4.89253	5.95124	8.18108	-1	-1	3.86085	7.86134
FL1145T2	FF	3101804739	452129	452129	1	7968272	7753306	5032791	0.973022	0.631604	4583353	0.910698	569108432	341410969	54516563	173180900	341410969	0.695698	0.304302	0.862307	755.118	755.118	0.352274	0.352274	4115.61	0	1.86911	0.998284	0.993632	0.990264	0.98774	0.984903	0.982056	0.968091	2513200	3.14333	3.16772	3.19212	3.21652	3.24579	3.38729	1.92993	6.09061
FL1146T1	FF	3101804739	452129	452129	1	8671496	8500202	5142620	0.980246	0.593049	4448664	0.865058	551669655	342801047	51010554	157858054	342801047	0.713854	0.286146	0.87047	758.193	758.193	0.322629	0.322629	4263	0	1.83138	0.997392	0.993365	0.989932	0.986986	0.984102	0.981216	0.967722	2237456	2.9744	3.00039	3.02638	3.05237	3.08095	3.23168	2.67024	5.59133
FL1146T2	FFPET	3101804739	452129	452129	1	34787104	33147662	2457784	0.952872	0.070652	898391	0.365529	109134145	46346992	11686110	51101043	46346992	0.531759	0.468241	0.79863	102.508	102.549	0.011186	0.011186	2913.49	0.000869	1.65402	0.987601	0.97571	0.964665	0.953277	0.930752	0.887446	0.349299	235138	4.24456	4.70433	5.3304	6.26951	7.96773	-1	3.67805	8.48347
FL1147T1	FFPET	3101804739	452129	452129	1	26810424	25456594	2543586	0.949504	0.094873	666918	0.262196	79093130	33641019	8091998	37360113	33641019	0.527644	0.472356	0.806101	74.4058	74.4354	0.010572	0.010572	2917.98	0.000869	2.48118	0.986216	0.967408	0.918784	0.807971	0.666856	0.531815	0.222912	170075	7.09825	9.63719	-1	-1	-1	-1	3.88501	10.7225
FL1147T2	FFPET	3101804739	452129	452129	1	25022180	23888666	2830896	0.9547	0.113135	2074630	0.732853	253206271	139235509	35109660	78861102	139235509	0.68855	0.31145	0.79862	307.955	307.955	0.046628	0.046628	3772.49	0	1.66462	0.998268	0.995716	0.993033	0.989788	0.987105	0.984821	0.961759	707368	3.11394	3.20352	3.30013	3.40903	3.53338	4.35962	5.47585	2.8037
FL1148N	FF	3101804739	452129	452129	1	12578148	11995418	7545670	0.953671	0.599903	7010090	0.929022	871909125	590930912	101687626	179290587	590930912	0.79437	0.20563	0.853184	1307	1307	0.394104	0.394104	4649.62	0	1.70182	0.998795	0.996413	0.994387	0.992504	0.990773	0.989067	0.98206	4225502	2.51957	2.53401	2.54204	2.55327	2.56771	2.62548	1.10294	8.33583
FL1148T1	FFPET	3101804739	452129	452129	1	16910910	15999358	4936842	0.946097	0.291932	984761	0.199472	109231313	26971493	4856616	77403204	26971493	0.291383	0.708617	0.847411	59.6544	59.6544	0.013486	0.013486	1693.99	0	3.50908	0.998589	0.963513	0.741069	0.51382	0.387622	0.318706	0.172864	130512	21.5174	-1	-1	-1	-1	-1	20.1315	5.19907
FL1148T2	FFPET	3101804739	452129	452129	1	16604144	15733024	5396806	0.947536	0.325028	991593	0.183737	109443803	29127008	4798749	75518046	29127008	0.309983	0.690017	0.858551	64.4219	64.4474	0.014811	0.014811	1825.82	0.000869	3.06892	0.998412	0.982324	0.844447	0.590203	0.405108	0.310004	0.168043	139160	15.7278	39.7486	-1	-1	-1	-1	18.8657	5.83469
FL1149T1	FFPET	3101804739	452129	452129	1	34783596	33128460	3028390	0.952416	0.087064	896023	0.295874	108233442	49485614	12373807	46374021	49485614	0.571537	0.428463	0.799969	109.45	109.494	0.01195	0.01195	3136.68	0.000869	2.06592	0.987822	0.974923	0.960589	0.933061	0.884091	0.822891	0.444897	251102	5.00909	5.6814	6.67474	8.44335	14.0545	-1	1.594	9.79981
FL1149T2	FFPET	3101804739	452129	452129	1	26665376	25561804	2458199	0.958614	0.092187	1891259	0.769368	232488556	122472789	32961711	77054056	122472789	0.668568	0.331432	0.787938	270.88	270.88	0.03833	0.03833	3614.02	0	1.68249	0.997917	0.994106	0.989246	0.985117	0.980074	0.974868	0.928213	629123	3.29851	3.41209	3.53165	3.67512	3.82337	4.99026	0.368906	8.12076
FL1150T1	FFPET	3101804739	452129	452129	1	27751162	26463808	3170080	0.953611	0.114232	2681755	0.845958	331102863	183029500	46553221	101520142	183029500	0.693388	0.306612	0.797227	404.817	404.978	0.05533	0.05533	3792.37	0.000869	1.55761	0.99797	0.995032	0.991889	0.988932	0.98607	0.983341	0.963948	926989	2.87452	2.93189	2.99691	3.05811	3.13154	3.55381	4.15611	3.33427
FL1150T2	FF	3101804739	452129	452129	1	12904944	12316284	9018626	0.954385	0.69885	8021636	0.889452	995593247	363432650	64771799	567388798	363432650	0.4301	0.5699	0.848736	803.825	803.825	0.236066	0.236066	2504.34	0	1.92303	0.996751	0.991739	0.985413	0.979066	0.974096	0.971119	0.95757	3246688	5.3	5.33833	5.36708	5.40541	5.44375	5.63541	1.08858	8.23111
FL1151T1	FFPET	3101804739	452129	452129	1	32979156	31394652	3077819	0.951954	0.093326	884322	0.287321	104833607	34601426	9154446	61077735	34601426	0.417384	0.582616	0.790784	76.53	76.5605	0.008817	0.008817	2264.36	0.000869	1.53121	0.989421	0.981523	0.97278	0.95964	0.918656	0.811989	0.196762	178426	5.17365	5.93867	7.10746	9.40253	-1	-1	4.97343	3.91253
FL1151T2	FFPET	3101804739	452129	452129	1	27079640	25879096	3009458	0.955666	0.111134	2507004	0.833042	310121359	166400519	43642507	100078333	166400519	0.677293	0.322707	0.792221	368.038	368.184	0.051439	0.051439	3681.08	0.000869	1.89786	0.996152	0.991323	0.984507	0.977272	0.969993	0.963123	0.919353	846796	3.63121	3.73046	3.84334	3.964	4.08778	4.97522	1.1148	11.012
FL1152T1	FFPET	3101804739	452129	452129	1	38907698	37136478	3482401	0.954476	0.089504	845256	0.242722	101976484	43570710	12735415	45670359	43570710	0.552148	0.447852	0.773818	96.3679	96.4703	0.009386	0.009386	2931.21	0.001738	1.82019	0.986867	0.975458	0.962595	0.942769	0.900376	0.82885	0.319557	229289	4.71873	5.36232	6.29781	7.99999	13.2838	-1	1.00608	7.82536
FL1152T2	FFPET	3101804739	452129	452129	1	32217300	30704524	3806108	0.953045	0.118139	697545	0.18327	82781848	34066559	9290552	39424737	34066559	0.523751	0.476249	0.78572	75.347	75.377	0.008876	0.008876	2823.22	0.000869	1.98361	0.985617	0.968783	0.945148	0.885011	0.775869	0.643166	0.18514	176857	5.5999	6.8656	9.6123	-1	-1	-1	0.787043	11.343
FL1153N	FF	3101804739	452129	452129	1	12155670	11551034	7207166	0.950259	0.592906	6737807	0.934876	837641653	551428253	104761491	181451909	551428253	0.783378	0.216622	0.840349	1219.63	1219.63	0.381907	0.381907	4516.3	0	1.6571	0.998138	0.996492	0.994707	0.992834	0.990987	0.98958	0.982635	3956559	2.5282	2.54221	2.55155	2.56555	2.57396	2.64119	1.02222	8.36393
FL1153T1	FF	3101804739	452129	452129	1	12084950	11440186	6088856	0.946647	0.503838	5300850	0.870582	658809456	393756182	57881746	207171528	393756182	0.685536	0.314464	0.87184	870.893	870.893	0.275349	0.275349	4100.34	0	1.86887	0.998781	0.995039	0.991856	0.989154	0.985845	0.982859	0.96946	2275431	3.15281	3.17966	3.20949	3.2423	3.27272	3.43022	2.44187	5.74808
FL1153T2	FFPET	3101804739	452129	452129	1	26194838	25066304	2367590	0.956918	0.090384	1807372	0.76338	222378132	105780017	31638562	84959553	105780017	0.61795	0.38205	0.769765	233.96	233.96	0.03376	0.03376	3263.35	0	1.43534	0.997877	0.993082	0.987953	0.984606	0.980926	0.975823	0.936808	555099	3.1137	3.21957	3.33168	3.46246	3.60072	4.67689	1.08626	4.76666
FL1155T1	FFPET	3101804739	452129	452129	1	29500410	28278474	2405881	0.958579	0.081554	1160160	0.482218	139780237	69905369	17583143	52291725	69905369	0.6259	0.3741	0.799023	154.614	154.614	0.019776	0.019776	3430.97	0	1.61056	0.992538	0.985579	0.980488	0.976093	0.97195	0.965609	0.778614	355283	3.40395	3.61209	3.86724	4.16939	4.55479	-1	7.55092	2.6507
FL1155T2	FF	3101804739	452129	452129	1	13206918	12851400	8291555	0.973081	0.627819	7438985	0.897176	923097272	505109547	80369185	337618540	505109547	0.634255	0.365745	0.862729	1117.18	1117.18	0.314431	0.314431	3753.96	0	1.85578	0.998554	0.996647	0.994479	0.991885	0.98945	0.986851	0.979187	3622256	3.40896	3.42914	3.44763	3.46444	3.48664	3.58752	1.67966	6.10972
FL1157N	FF	3101804739	452129	452129	1	16462252	15683774	9743960	0.952711	0.591897	9039202	0.927672	1124144593	738796794	125141772	260206027	738796794	0.76853	0.23147	0.85515	1634.04	1634.04	0.376846	0.376846	4508.74	0	1.71283	0.999011	0.996574	0.994827	0.993236	0.991741	0.990545	0.984715	5150631	2.61542	2.6249	2.63334	2.64388	2.65526	2.70587	2.03514	6.28353
FL1157T2	FF	3101804739	452129	452129	1	16434724	14733914	6682745	0.896511	0.406624	5518352	0.825761	683591362	453247788	66657279	163686295	453247788	0.760549	0.239451	0.87179	1002.47	1002.47	0.246098	0.246098	4548.74	0	1.86333	0.997333	0.994495	0.991416	0.989235	0.986756	0.984624	0.975116	2374795	2.83507	2.85764	2.8802	2.90841	2.92985	3.06977	2.45067	5.43628
FL1158T2	FFPET	3101804739	452129	452129	1	37201946	35488944	4691535	0.953954	0.12611	806801	0.17197	97166257	36112173	9137738	51916346	36112173	0.465696	0.534304	0.798061	79.8714	79.9032	0.00814	0.00814	2549.71	0.000869	1.63068	0.99008	0.9797	0.965355	0.941519	0.885555	0.790697	0.24192	183819	4.90643	5.65038	6.81372	9.20603	-1	-1	0.959889	6.69484
FL1160T1	FF	3101804739	452129	452129	1	12869862	12291236	9150931	0.95504	0.711036	8052329	0.879946	998817554	374240087	58081363	566496104	374240087	0.432833	0.567167	0.865652	827.729	827.729	0.243582	0.243582	2570.49	0	1.81122	0.99693	0.992599	0.988906	0.986592	0.984257	0.981594	0.967905	3410478	4.86095	4.88926	4.91757	4.94587	4.97041	5.12138	1.82097	7.16118
FL1160T2	FFPET	3101804739	452129	452129	1	26637208	25393848	2825194	0.953322	0.106062	2074577	0.734313	255211903	130636611	36199941	88375351	130636611	0.653718	0.346282	0.783022	288.937	289.052	0.041155	0.041155	3511.69	0.000869	1.95305	0.997129	0.991763	0.985785	0.979846	0.972926	0.96547	0.893705	674969	3.95182	4.10109	4.26628	4.45337	4.65637	6.3664	0.502773	10.5776
FL1161N	FF	3101804739	452129	452129	1	11223542	10628940	6121877	0.947022	0.54545	5595176	0.913964	693971711	442294743	78279222	173397746	442294743	0.750137	0.249863	0.849629	978.249	978.249	0.332898	0.332898	4372.42	0	1.70427	0.998419	0.995373	0.992714	0.990585	0.98914	0.987594	0.978765	2858607	2.69037	2.7073	2.72704	2.74537	2.76314	2.86129	2.30345	6.05852
FL1161T1	FF	3101804739	452129	452129	1	9351220	9074578	5925691	0.970416	0.633681	5411912	0.913296	672078860	384050934	64883955	223143971	384050934	0.667979	0.332021	0.855471	849.428	849.428	0.338573	0.338573	3920.31	0	1.78451	0.998478	0.995234	0.991962	0.989625	0.987818	0.985396	0.973658	2863715	3.1437	3.16523	3.18556	3.21188	3.23053	3.35109	2.11801	6.58479
FL1161T2	FF	3101804739	452129	452129	1	10138228	9833462	7304999	0.969939	0.72054	6630407	0.907653	822782888	407309050	67406020	348067818	407309050	0.576963	0.423037	0.858007	900.869	901.228	0.331366	0.331366	3396.18	0.000869	1.8582	0.998323	0.995636	0.992075	0.989881	0.987634	0.985553	0.974563	3813783	3.77117	3.79431	3.81487	3.83286	3.85599	3.96086	2.22202	6.45577
FL1162T1	FFPET	3101804739	452129	452129	1	19996252	19061394	3436152	0.953248	0.17184	630922	0.183613	71956115	27034816	6137279	38784020	27034816	0.461005	0.538995	0.814987	59.7945	59.8183	0.011346	0.011346	2577.55	0.000869	1.66162	0.992845	0.984584	0.967082	0.895724	0.725525	0.523229	0.115129	136961	5.19254	6.49975	9.73573	-1	-1	-1	7.76988	2.74197
FL1162T2	FF	3101804739	452129	452129	1	11703914	11352276	8368726	0.969956	0.715037	7584615	0.906305	940863742	477632465	76749663	386481614	477632465	0.589227	0.410773	0.861558	1056.41	1056.41	0.33659	0.33659	3482.73	0	1.78146	0.998503	0.996136	0.993163	0.989501	0.985747	0.982401	0.966981	4340368	3.52209	3.53994	3.55779	3.57118	3.58991	3.66844	2.33256	5.71557
FL1163T2	FFPET	3101804739	452129	452129	1	28306480	26904680	2503036	0.950478	0.088426	641994	0.256486	76972801	32392507	8570099	36010195	32392507	0.53217	0.46783	0.790782	71.6444	71.7205	0.009632	0.009632	2887.08	0.001738	1.83899	0.985847	0.968436	0.938995	0.879063	0.788936	0.675887	0.197278	166178	5.05007	6.13743	8.3962	-1	-1	-1	1.26587	8.1254
FL1165T2	FFPET	3101804739	452129	452129	1	26506354	25363808	2822985	0.956895	0.106502	1263809	0.447685	152702849	64080561	17489576	71132712	64080561	0.534176	0.465824	0.785588	141.731	141.731	0.020212	0.020212	2878.93	0	1.68727	0.997313	0.991474	0.986371	0.980269	0.971035	0.952383	0.712175	331085	4.28634	4.59818	4.97615	5.4628	6.11197	-1	1.33875	5.34478
FL1166T2	FFPET	3101804739	452129	452129	1	31045402	29768922	2482563	0.958883	0.079966	841686	0.339039	102161347	52500265	11747640	37913442	52500265	0.628887	0.371113	0.817151	116.118	116.164	0.014109	0.014109	3525.55	0.000869	1.96888	0.991874	0.983845	0.974525	0.953392	0.909977	0.860022	0.481383	260159	4.20157	4.68468	5.36406	6.42086	8.55259	-1	5.17098	3.80016
FL1167T2	FFPET	3101804739	452129	452129	1	23756440	22759586	3048535	0.958039	0.128325	514405	0.168738	61218912	24493863	5877455	30847594	24493863	0.49611	0.50389	0.80648	54.1745	54.1961	0.00861	0.00861	2744.88	0.000869	1.69363	0.991938	0.981253	0.935815	0.829916	0.680978	0.497982	0.068522	123604	5.08425	6.67563	12.8833	-1	-1	-1	3.55138	2.3261
FL1169T1	FF	3101804739	452129	452129	1	14751864	14085494	10317425	0.954828	0.699398	9124850	0.884412	1132312755	417571849	66948046	647792860	417571849	0.427903	0.572097	0.861826	923.568	923.936	0.237164	0.237164	2529.98	0.000869	1.7532	0.996937	0.9934	0.98993	0.987703	0.985513	0.983261	0.972143	3637445	4.7775	4.79941	4.82862	4.85418	4.87828	5.00973	1.025	8.33913
FL1170T1	FFPET	3101804739	452129	452129	1	16661014	15846768	2907900	0.951129	0.174533	1155861	0.39749	134802690	56815549	13767452	64219689	56815549	0.523602	0.476398	0.804947	125.662	125.662	0.028682	0.028682	2891.48	0	1.47838	0.998062	0.993893	0.9892	0.985186	0.978488	0.964977	0.657467	291059	3.73447	4.00307	4.33528	4.75939	5.31922	-1	5.05829	2.02286
FL1170T2	FF	3101804739	452129	452129	1	15387844	14687750	10782266	0.954503	0.7007	9517860	0.882733	1180421138	467796732	74436602	638187804	467796732	0.459356	0.540644	0.862722	1034.65	1034.65	0.254796	0.254796	2718.77	0	1.89845	0.996908	0.993969	0.990284	0.987961	0.98588	0.983994	0.973295	4129741	4.81188	4.83456	4.86102	4.88559	4.91394	5.04094	1.98411	6.14091
FL1174T1	FFPET	3101804739	452129	452129	1	24684492	23695562	2293002	0.959937	0.092892	814827	0.355354	98231205	53088534	12399692	32742979	53088534	0.666674	0.333326	0.810658	117.419	117.466	0.017924	0.017924	3707.69	0.000869	1.50597	0.991609	0.983069	0.977049	0.970163	0.957552	0.936197	0.620867	267274	2.98331	3.22295	3.52068	3.92008	4.46471	-1	0.816452	4.62866
FL1175T1	FF	3101804739	452129	452129	1	10807770	10577010	6369484	0.978649	0.589343	5424534	0.851644	672434095	411516308	60624680	200293107	411516308	0.702137	0.297863	0.871596	910.175	910.175	0.311253	0.311253	4198.45	0	1.76733	0.997664	0.994174	0.990704	0.988291	0.986185	0.983921	0.972884	2648217	2.90963	2.9297	2.95245	2.97385	2.99633	3.11192	1.78109	6.451
FL1175T2	FFPET	3101804739	452129	452129	1	24317322	23280102	2393930	0.957346	0.098445	717320	0.299641	86046611	40870806	9624858	35550947	40870806	0.586841	0.413159	0.809392	90.3963	90.4323	0.014045	0.014045	3258.6	0.000869	1.50721	0.991878	0.983666	0.97738	0.967262	0.945991	0.896901	0.332253	205400	3.47353	3.8679	4.40942	5.25701	6.88156	-1	3.63469	2.09684
FL1176N	FF	3101804739	452129	452129	1	14022732	13321254	7527081	0.949976	0.536777	6909372	0.917935	858142721	560010149	100052225	198080347	560010149	0.769176	0.230824	0.84842	1238.61	1238.61	0.336311	0.336311	4477.01	0	1.6362	0.998226	0.996446	0.99438	0.992644	0.9911	0.989864	0.983918	3560563	2.52183	2.5325	2.54495	2.55917	2.56984	2.63811	2.44534	5.54017
FL1176T2	FF	3101804739	452129	452129	1	14016648	13270546	6937431	0.94677	0.494942	6246409	0.900392	776679408	479386857	78891147	218401404	479386857	0.718801	0.281199	0.858688	1060.29	1060.29	0.288993	0.288993	4234.44	0	1.72967	0.999038	0.996578	0.993646	0.99141	0.989439	0.98755	0.978081	2806931	2.82121	2.84238	2.85649	2.87941	2.8974	3.00322	1.83926	6.45107
FL1177T2	FFPET	3101804739	452129	452129	1	28343346	27085848	3057272	0.955633	0.107866	1105492	0.361594	134276624	54117436	14068314	66090874	54117436	0.507801	0.492199	0.793677	119.695	119.695	0.015984	0.015984	2764.96	0	2.30182	0.996698	0.986524	0.970393	0.93998	0.888744	0.819801	0.463434	276144	6.34438	7.21062	8.53832	10.9346	19.7816	-1	1.66691	12.9848
FL1178N	FF	3101804739	452129	452129	1	14178656	13489220	8573899	0.951375	0.604705	7706726	0.898859	954977004	623937860	95011297	236027847	623937860	0.752844	0.247156	0.867847	1380	1380	0.370036	0.370036	4482.3	0	1.71856	0.998715	0.996868	0.99484	0.992863	0.99131	0.989888	0.983699	4356206	2.64018	2.6508	2.66319	2.67735	2.68585	2.74532	2.74809	4.22713
FL1178T1	FFPET	3101804739	452129	452129	1	32237080	30554974	5106507	0.947821	0.158405	912194	0.178634	105850440	35554490	9175660	61120290	35554490	0.422579	0.577421	0.794866	78.6379	78.6379	0.009309	0.009309	2304.38	0	1.51227	0.990722	0.981773	0.973415	0.961139	0.924966	0.835277	0.230941	183973	5.00082	5.69785	6.75094	8.69418	16.2402	-1	5.08397	2.36739
FL1178T2	FF	3101804739	452129	452129	1	10226280	9949054	6400027	0.972891	0.625841	5824798	0.910121	722968947	425596718	66537165	230835064	425596718	0.680712	0.319288	0.864799	941.317	941.317	0.342221	0.342221	4038.6	0	1.8278	0.998394	0.995939	0.99273	0.990253	0.98786	0.985666	0.97568	3069139	3.12497	3.14461	3.16555	3.18387	3.20743	3.32052	2.53852	5.63191
FL1179N	FF	3101804739	452129	452129	1	12519194	11960554	7659596	0.955377	0.611828	7045840	0.919871	875253307	602475851	95863935	176913521	602475851	0.797872	0.202128	0.862726	1332.53	1332.53	0.402975	0.402975	4722.35	0	1.74415	0.99891	0.996382	0.994134	0.991735	0.990029	0.988809	0.981976	4372679	2.54493	2.55441	2.56863	2.57811	2.58759	2.64826	1.49177	6.91849
FL1179T1	FFPET	3101804739	452129	452129	1	27062466	25972158	2649588	0.959711	0.097906	755883	0.285283	90551391	43247536	10098314	37205541	43247536	0.589122	0.410878	0.810701	95.6531	95.6912	0.013321	0.013321	3276.56	0.000869	1.64985	0.992575	0.984823	0.97756	0.96597	0.936516	0.877073	0.387013	217085	3.79403	4.23722	4.87666	5.89095	8.03417	-1	5.58684	1.74685
FL1179T2	FFPET	3101804739	452129	452129	1	22223052	21194232	2400440	0.953705	0.108016	1897440	0.790455	233449677	128481463	32690695	72277519	128481463	0.690394	0.309606	0.797169	284.17	284.17	0.048497	0.048497	3775.72	0	1.5278	0.998178	0.994716	0.991186	0.98774	0.984821	0.982116	0.956893	650872	2.85236	2.93772	3.02623	3.12739	3.23361	3.98474	3.48855	3.56706
FL1180T1	FF	3101804739	452129	452129	1	8755744	8513690	5520174	0.972355	0.630463	5024467	0.910201	623724640	364227815	58571043	200925782	364227815	0.677861	0.322139	0.861468	805.584	805.584	0.342251	0.342251	4006.2	0	1.76277	0.998708	0.99517	0.991993	0.989036	0.98663	0.984465	0.972422	2672419	3.03965	3.05977	3.08436	3.10671	3.13086	3.25425	1.92529	6.24346
FL1181T2	FFPET	3101804739	452129	452129	1	36321966	34700124	2836578	0.955348	0.078095	874758	0.308385	105872746	45431379	11144547	49296820	45431379	0.534377	0.465623	0.803016	100.483	100.523	0.010474	0.010474	2943.91	0.000869	1.73316	0.989547	0.978862	0.969033	0.956444	0.92524	0.862491	0.450712	230064	4.43578	4.96114	5.70202	6.8807	9.35794	-1	1.15612	5.20547
FL1183T2	FF	3101804739	452129	452129	1	22012696	19406570	8614990	0.881608	0.391365	7258650	0.84256	899930973	559542166	95879203	244509604	559542166	0.728302	0.271698	0.853714	1237.57	1237.57	0.230661	0.230661	4265.56	0	1.87511	0.997213	0.99474	0.992699	0.990405	0.988554	0.986968	0.979979	2973499	3.03397	3.0566	3.07672	3.10187	3.123	3.23768	2.15834	5.67766
FL1185T2	FFPET	3101804739	452129	452129	1	30690584	29339656	4102758	0.955982	0.133681	1281144	0.312264	154549256	70058838	15980350	68510068	70058838	0.55671	0.44329	0.814267	154.953	155.015	0.019103	0.019103	3109.91	0.000869	2.21449	0.998082	0.993754	0.987638	0.978466	0.954573	0.915203	0.633233	349680	5.27403	5.75871	6.38412	7.25968	8.59805	-1	3.39069	7.69854
FL1186T2	FF	3101804739	452129	452129	1	9196792	8995466	5621762	0.978109	0.611274	4862183	0.864886	602918724	368930897	56758539	177229288	368930897	0.706048	0.293952	0.866667	815.986	815.986	0.328104	0.328104	4197.96	0	1.85874	0.997324	0.992949	0.989711	0.986393	0.98383	0.981324	0.966156	2507224	3.05996	3.08743	3.1126	3.13548	3.1602	3.303	2.32697	4.79483
FL1187T1	FF	3101804739	452129	452129	1	11987658	11752848	6983776	0.980412	0.582581	6002967	0.859559	744181460	473347178	69087044	201747238	473347178	0.7289	0.2711	0.872635	1046.93	1046.93	0.322201	0.322201	4363.68	0	1.82392	0.997299	0.994236	0.990726	0.989001	0.987251	0.985077	0.975085	3011370	2.88743	2.90539	2.92485	2.94581	2.96197	3.06615	2.17193	5.91578
FL1187T2	FFPET	3101804739	452129	452129	1	26904418	25848526	3198686	0.960754	0.118891	2747264	0.858873	339121064	182043711	51590455	105486898	182043711	0.68894	0.31106	0.779183	402.637	402.797	0.056342	0.056342	3682.76	0.000869	1.60477	0.997233	0.993681	0.990476	0.987384	0.98458	0.980395	0.958432	944148	3.04866	3.11665	3.18464	3.25829	3.33421	3.81012	3.39631	5.09552
FL1188T1	FFPET	3101804739	452129	452129	1	23686940	22586116	2620264	0.953526	0.110621	1868310	0.713024	228964590	107872302	31885608	89206680	107872302	0.610391	0.389609	0.771851	238.587	238.682	0.038208	0.038208	3232.17	0.000869	1.50115	0.996946	0.992047	0.987504	0.982536	0.977566	0.971347	0.930938	565531	3.29097	3.40437	3.53036	3.67436	3.82987	5.03078	1.70812	4.66745
FL1188T2	FF	3101804739	452129	452129	1	20781320	18437736	8057425	0.887226	0.387724	6930906	0.860189	859353164	558275933	91677652	209399579	558275933	0.756329	0.243671	0.858947	1234.77	1235.26	0.242232	0.242232	4456.86	0.000869	1.85754	0.997908	0.995121	0.99313	0.99064	0.988483	0.987307	0.980669	2940425	2.8797	2.89783	2.91596	2.93772	2.96238	3.07262	3.07964	4.99056
FL1189N	FF	3101804739	452129	452129	1	21965558	20857938	12764830	0.949575	0.581129	11818606	0.925873	1468489128	850200178	170034121	448254829	850200178	0.694751	0.305249	0.833338	1880.44	1880.44	0.326092	0.326092	3971.94	0	1.58419	0.99925	0.997746	0.996461	0.99524	0.994267	0.993318	0.988775	5841026	2.7427	2.75127	2.75983	2.7684	2.77697	2.81809	2.37395	4.31746
FL1189T1	FFPET	3101804739	452129	452129	1	47788526	45501036	3581682	0.952133	0.074949	1091172	0.304654	131112988	60002177	15567259	55543552	60002177	0.576369	0.423631	0.794001	132.71	132.763	0.01055	0.01055	3139.59	0.000869	2.25022	0.98891	0.978542	0.966158	0.937586	0.898993	0.852737	0.490667	307426	5.39258	6.00936	6.88312	8.24516	10.9744	-1	2.84265	10.245
FL1189T2	FF	3101804739	452129	452129	1	13533074	12767012	6764347	0.943393	0.499838	6090973	0.900452	756864524	441052750	81367461	234444313	441052750	0.690243	0.309757	0.844249	975.502	975.502	0.27637	0.27637	3997.83	0	1.68481	0.999045	0.996892	0.994393	0.992084	0.98985	0.987915	0.977641	2649719	2.9118	2.93216	2.95252	2.97288	2.99324	3.10726	1.23727	6.98923
FL1190T1	FF	3101804739	452129	452129	1	14330540	13556898	7327086	0.946014	0.511292	6231206	0.850434	773878793	465705407	58764401	249408985	465705407	0.677716	0.322284	0.887955	1030.03	1030.03	0.274815	0.274815	4128.48	0	2.01571	0.998998	0.99601	0.992338	0.98899	0.985977	0.98335	0.971218	2660914	3.37861	3.39945	3.43069	3.46194	3.48902	3.639	3.72838	4.31385
FL1190T2	FFPET	3101804739	452129	452129	1	20778412	19825154	2395760	0.954123	0.1153	1974297	0.82408	243327142	138327068	32994742	72005332	138327068	0.70408	0.29592	0.807411	305.946	306.068	0.055819	0.055819	3900.04	0.000869	1.64552	0.997899	0.992984	0.988826	0.984887	0.981381	0.975947	0.945726	692159	2.97573	3.06124	3.15531	3.25793	3.37081	4.15071	2.41159	4.87408
FL1192T1	FF	3101804739	452129	452129	1	11480854	11110862	8208445	0.967773	0.714968	7410112	0.902742	919447072	428007879	79166130	412273063	428007879	0.551608	0.448392	0.843907	946.65	946.65	0.308173	0.308173	3193.58	0	1.73062	0.99873	0.995497	0.993263	0.99064	0.98834	0.986402	0.976086	3923125	3.73796	3.7555	3.77012	3.79059	3.80989	3.90812	0.862621	8.33293
FL1192T2	FFPET	3101804739	452129	452129	1	32920818	31525052	2687982	0.957602	0.08165	1601591	0.595834	196020707	86345781	24453476	85221450	86345781	0.565243	0.434757	0.779299	190.976	191.052	0.021912	0.021912	3021.98	0.000869	2.01107	0.996674	0.990947	0.981614	0.972123	0.960956	0.947588	0.779992	447564	4.82331	5.12335	5.48811	5.93523	6.4859	-1	1.25475	11.4936
FL1193T1	FF	3101804739	452129	452129	1	12534108	11835574	6353942	0.944269	0.506932	5679766	0.893896	705580344	426296451	67675608	211608285	426296451	0.700093	0.299907	0.862997	942.865	942.865	0.288146	0.288146	4144.93	0	1.76898	0.998735	0.996614	0.993351	0.991	0.988802	0.986732	0.97556	2538372	2.9487	2.972	2.99685	3.0186	3.0391	3.16585	2.0193	6.12479
FL1193T2	FFPET	3101804739	452129	452129	1	22781264	21712252	2116979	0.953075	0.092926	1666030	0.786985	205853177	107430453	26660108	71762616	107430453	0.651389	0.348611	0.801178	237.61	237.705	0.039583	0.039583	3580.32	0.000869	1.62811	0.997585	0.99254	0.987342	0.980906	0.974711	0.967812	0.913589	540924	3.23303	3.35664	3.49398	3.64506	3.81811	5.26845	1.03713	8.09295
FL1194T1	FF	3101804739	452129	452129	1	12662406	11948296	6428085	0.943604	0.507651	5616260	0.873707	697659143	427960831	63839680	205858632	427960831	0.70493	0.29507	0.870192	946.546	946.923	0.286542	0.286542	4208.36	0.000869	1.85308	0.998487	0.995583	0.992325	0.989457	0.987271	0.984845	0.972304	2513530	3.04392	3.06715	3.09348	3.11825	3.14426	3.27805	1.44243	8.28564
FL1194T2	FF	3101804739	452129	452129	1	11816250	11466350	8462071	0.970388	0.716138	7683125	0.907949	953325116	491026273	83672327	378626516	491026273	0.602836	0.397164	0.854407	1086.03	1086.03	0.342586	0.342586	3533.59	0	1.75733	0.998602	0.996072	0.993524	0.99083	0.989072	0.987579	0.978588	4530015	3.42857	3.43758	3.45261	3.46914	3.48266	3.56199	2.08746	5.77558
FL1195T1	FFPET	3101804739	452129	452129	1	27331312	26088596	2994610	0.954531	0.109567	1786740	0.596652	218078078	112163262	29615080	76299736	112163262	0.650127	0.349873	0.791117	248.078	248.078	0.034395	0.034395	3528.5	0	1.53135	0.998584	0.995417	0.991166	0.987601	0.984086	0.979238	0.941048	575513	3.07165	3.18064	3.29367	3.42284	3.56332	4.63869	1.51153	4.83807
FL1195T2	FF	3101804739	452129	452129	1	16379314	15411494	8243496	0.940912	0.503287	7472291	0.906447	929072858	538126698	99359888	291586272	538126698	0.686153	0.313847	0.844138	1190.21	1190.21	0.279338	0.279338	3973.62	0	1.72744	0.999403	0.997554	0.994997	0.992889	0.990549	0.988952	0.980623	3271737	2.99802	3.01644	3.03281	3.05328	3.07047	3.16872	1.20439	7.39938
FL1196T1	FF	3101804739	452129	452129	1	12411510	11684080	6384513	0.941391	0.514403	5789705	0.906836	719800174	416096103	75489634	228214437	416096103	0.682948	0.317052	0.846436	920.304	920.304	0.284898	0.284898	3965.83	0	1.72019	0.999053	0.99662	0.99352	0.990859	0.988751	0.986522	0.976259	2568378	2.99821	3.01679	3.04158	3.06327	3.09115	3.21012	1.04934	8.48509
FL1196T2	FF	3101804739	452129	452129	1	11506750	10842182	5887825	0.942245	0.511684	5366466	0.911451	666991070	384924369	68999199	213067502	384924369	0.680554	0.319446	0.847994	851.36	851.36	0.28402	0.28402	3959.2	0	1.74817	0.998363	0.996114	0.992872	0.990545	0.988136	0.986126	0.974288	2365236	3.05079	3.07672	3.10264	3.12857	3.1545	3.29971	1.22523	8.31255
FL1197T1	FFPET	3101804739	452129	452129	1	21855058	20836340	2424991	0.953388	0.110958	1732548	0.714455	211572760	109553571	29014656	73004533	109553571	0.654944	0.345056	0.790611	242.306	242.306	0.042063	0.042063	3552.38	0	1.57342	0.998264	0.996065	0.992564	0.989959	0.986807	0.983708	0.948249	561085	3.1414	3.25569	3.37951	3.52238	3.67286	4.90723	6.73088	1.82833
FL1197T2	FFPET	3101804739	452129	452129	1	23234876	22142416	2576552	0.952982	0.110892	2292197	0.889637	283904353	160697298	42552452	80654603	160697298	0.715909	0.284091	0.79064	355.424	355.565	0.05806	0.05806	3883.19	0.000869	1.70945	0.997271	0.993621	0.98853	0.983394	0.977321	0.971097	0.934138	819304	3.09434	3.17656	3.25877	3.3555	3.45223	4.11772	1.10657	9.61682
FL1198T1	FF	3101804739	452129	452129	1	20163600	19277676	14140017	0.956063	0.701265	12303691	0.870133	1526301888	559637232	87027469	879637187	559637232	0.423681	0.576319	0.865421	1237.78	1237.78	0.232243	0.232243	2515.46	0	1.83375	0.997414	0.994196	0.991157	0.989147	0.987481	0.985953	0.97794	4760576	5.02135	5.04373	5.06611	5.08104	5.1079	5.21533	1.32046	8.447
FL1198T2	FF	3101804739	452129	452129	1	9398234	9133810	5942898	0.971865	0.632342	5457217	0.918275	677866040	386023620	67107984	224734436	386023620	0.668468	0.331532	0.851902	853.791	853.791	0.338105	0.338105	3906.81	0	1.85607	0.998328	0.995369	0.991759	0.989193	0.986968	0.984363	0.973919	2889975	3.28425	3.30597	3.32528	3.34942	3.37549	3.50294	1.42184	6.66477
FL1199T2	FFPET	3101804739	452129	452129	1	25731172	24754718	4376154	0.962052	0.170072	484383	0.110687	57384191	24359004	5290912	27734275	24359004	0.516691	0.483309	0.821554	53.8762	53.8977	0.007872	0.007872	2912.19	0.000869	1.63326	0.992325	0.982085	0.956008	0.862196	0.687801	0.483939	0.070062	121016	4.5969	5.9597	10.5024	-1	-1	-1	2.51588	4.29073
FL1201T2	FF	3101804739	452129	452129	1	10291656	9981958	7433355	0.969908	0.72227	6674898	0.897966	828138913	408747653	68051108	351340152	408747653	0.575747	0.424253	0.857275	904.051	904.051	0.327589	0.327589	3386.13	0	1.75544	0.998607	0.995734	0.992896	0.990222	0.988039	0.985531	0.975423	3827915	3.5748	3.59033	3.61103	3.62915	3.64934	3.7425	2.46877	4.94186
FL1202T1	FF	3101804739	452129	452129	1	7482592	7251932	5459536	0.969174	0.729632	4903427	0.89814	608171459	302579529	48073100	257518830	302579529	0.576569	0.423431	0.862904	669.233	669.233	0.333792	0.333792	3413.23	0	1.78462	0.998443	0.993982	0.990638	0.987731	0.98481	0.982171	0.966545	2924160	3.61323	3.63567	3.66184	3.68054	3.7097	3.84432	1.71967	6.10245
FL1202T2	FF	3101804739	452129	452129	1	14492160	13724846	7460102	0.947053	0.514768	6374836	0.854524	791628532	480379546	65492250	245756736	480379546	0.689555	0.310445	0.880023	1062.48	1062.48	0.280006	0.280006	4163.08	0	1.95669	0.998983	0.996105	0.992752	0.99006	0.987245	0.98456	0.973614	2786925	3.24769	3.27409	3.29696	3.3216	3.34905	3.4842	3.12868	4.70139
FL1203N	FF	3101804739	452129	452129	1	9991872	9509802	6091531	0.951754	0.609649	5638457	0.925622	700849704	463788124	78788391	158273189	463788124	0.77417	0.22583	0.854788	1025.79	1025.79	0.390156	0.390156	4539.91	0	1.68162	0.998366	0.995853	0.992984	0.990901	0.988904	0.986838	0.978475	3389380	2.55561	2.57082	2.58348	2.59742	2.61186	2.68482	1.46941	7.65987
FL1203T2	FF	3101804739	452129	452129	1	12815138	12430160	9220920	0.969959	0.719533	8332963	0.903702	1033760685	495654378	82406844	455699463	495654378	0.559183	0.440817	0.857443	1096.27	1096.27	0.319001	0.319001	3289.36	0	1.82104	0.998611	0.996576	0.993526	0.991009	0.989027	0.987333	0.979276	4586220	3.81515	3.82977	3.85089	3.86389	3.87948	3.96526	2.32371	5.17225
FL1204N	FF	3101804739	452129	452129	1	10715740	10210810	6551987	0.95288	0.611436	6062373	0.925272	752780309	498482963	84945432	169351914	498482963	0.775031	0.224969	0.854403	1102.52	1102.52	0.390553	0.390553	4542.91	0	1.70143	0.998547	0.996145	0.993577	0.991337	0.989819	0.988306	0.980483	3660766	2.5817	2.5939	2.60747	2.62239	2.63785	2.70621	1.78845	6.41457
FL1204T2	FFPET	3101804739	452129	452129	1	25014564	23916772	2259869	0.956114	0.090342	1470080	0.650516	180897978	81843050	23042917	76012011	81843050	0.579807	0.420193	0.780305	181.017	181.089	0.027376	0.027376	3103.85	0.000869	1.63143	0.996895	0.990983	0.984252	0.977639	0.969438	0.958423	0.852259	423521	3.77617	3.97739	4.20795	4.46786	4.79483	9.29204	0.779304	6.77317
FL1205T2	FFPET	3101804739	452129	452129	1	27383450	26187756	2153321	0.956335	0.078636	576111	0.267545	69311630	29111735	7005408	33194487	29111735	0.521083	0.478917	0.806036	64.3881	64.4138	0.008893	0.008893	2881.47	0.000869	1.89452	0.986997	0.973948	0.945469	0.858859	0.725251	0.568749	0.166269	147020	5.34899	6.82667	11.0797	-1	-1	-1	4.26725	4.57239
FL1206T1	FF	3101804739	452129	452129	1	11971896	11275290	6160523	0.941813	0.514582	5487402	0.890736	681971060	402478111	67419106	212073843	402478111	0.689028	0.310972	0.856524	890.184	890.184	0.285565	0.285565	4048.82	0	1.76624	0.998945	0.995607	0.992283	0.990049	0.988169	0.985566	0.97466	2452390	3.01627	3.03833	3.06187	3.09128	3.11246	3.24661	1.53343	6.86898
FL1207T2	FF	3101804739	452129	452129	1	9423162	8921998	4834347	0.946816	0.513028	3974662	0.822171	493437691	311478327	35068166	146891198	311478327	0.702311	0.297689	0.898807	688.915	688.915	0.27929	0.27929	4330.6	0	2.30406	0.998025	0.992633	0.98694	0.981519	0.97665	0.971495	0.945261	1740514	3.69646	3.75037	3.80429	3.8582	3.9175	4.25177	4.94383	3.54178
FL1208T2	FF	3101804739	452129	452129	1	13184192	12465280	6722924	0.945472	0.509923	5706505	0.848813	708851578	432062159	52939836	223849583	432062159	0.684208	0.315792	0.890846	955.617	955.617	0.27729	0.27729	4181.61	0	2.19682	0.998569	0.99457	0.990865	0.98738	0.983664	0.980284	0.964972	2450095	3.64095	3.66973	3.70491	3.74649	3.78295	3.98251	4.36583	4.5136
FL1211T1	FF	3101804739	452129	452129	1	15397706	14485458	7764700	0.940754	0.504276	6962341	0.896666	865360920	510719818	85350571	269290531	510719818	0.688811	0.311189	0.856811	1129.59	1129.59	0.282059	0.282059	4048.9	0	1.74589	0.999571	0.996935	0.994384	0.991755	0.989755	0.987793	0.979143	3055132	2.97534	2.99254	3.01356	3.03266	3.05101	3.15648	1.5235	7.62106
FL1211T2	FFPET	3101804739	452129	452129	1	21263928	20333346	2218802	0.956237	0.104346	1319501	0.594691	161563221	77936288	19180717	64446216	77936288	0.601108	0.398892	0.802499	172.376	172.445	0.030663	0.030663	3309.4	0.000869	1.44912	0.997625	0.992646	0.98761	0.982678	0.975127	0.965912	0.87174	392679	3.14066	3.29089	3.46115	3.66147	3.89783	6.59803	1.05321	3.9756
FL1212T1	FF	3101804739	452129	452129	1	10368554	10087694	6469027	0.972912	0.623908	5946288	0.919194	738132316	430172571	72125021	235834724	430172571	0.680498	0.319502	0.85641	951.438	951.438	0.341146	0.341146	3998.16	0	1.72675	0.998492	0.995557	0.992688	0.990381	0.988499	0.986732	0.976266	3126394	2.98131	2.99737	3.01477	3.0335	3.05437	3.15072	1.67338	6.75709
FL1212T2	FFPET	3101804739	452129	452129	1	24903494	23774188	3105156	0.954653	0.124688	2397787	0.772195	294617088	160300103	39102144	95214841	160300103	0.676818	0.323182	0.803903	354.545	354.545	0.053941	0.053941	3732.74	0	1.49597	0.997751	0.993084	0.989702	0.987278	0.983839	0.980853	0.959193	806330	2.80946	2.87188	2.93776	3.01232	3.08619	3.5689	2.10781	4.00095
FL1213T1	FFPET	3101804739	452129	452129	1	20618226	19647364	3388019	0.952912	0.164322	801353	0.236526	91861571	38082881	9011781	44766909	38082881	0.51267	0.48733	0.808645	84.2301	84.2637	0.015507	0.015507	2844.12	0.000869	1.83182	0.992095	0.985095	0.976056	0.950773	0.876978	0.741589	0.272566	195251	4.98922	5.82625	7.21835	10.6017	-1	-1	11.3149	4.49172
FL1215T1	FF	3101804739	452129	452129	1	23873020	21278060	9126407	0.891302	0.38229	7689150	0.842517	953022993	621646069	95224641	236152283	621646069	0.752207	0.247793	0.867166	1374.93	1374.93	0.233723	0.233723	4474.99	0	1.75598	0.997892	0.995338	0.993318	0.990671	0.989255	0.987696	0.980842	3212153	2.7071	2.72368	2.73888	2.75683	2.77424	2.86044	1.68897	6.40916
FL1216N	FF	3101804739	452129	452129	1	19856722	18899698	10478716	0.951804	0.527716	9632994	0.919291	1197853934	757231510	132726674	307895750	757231510	0.742961	0.257039	0.850862	1674.81	1674.81	0.320526	0.320526	4336.88	0	1.68662	0.998885	0.996921	0.995388	0.993865	0.992376	0.991301	0.985887	4704112	2.6793	2.69073	2.69835	2.70978	2.71969	2.77457	2.07707	6.52493
FL1216T1	FFPET	3101804739	452129	452129	1	20427312	19506760	4258997	0.954935	0.208495	655483	0.153905	74834370	28711171	6056732	40066467	28711171	0.464598	0.535402	0.825795	63.5022	63.5022	0.011775	0.011775	2632.1	0	1.54883	0.993245	0.985261	0.97174	0.930396	0.821704	0.64684	0.112014	142701	4.63427	5.56715	7.3514	17.9301	-1	-1	6.72298	1.94457
FL1216T2	FFPET	3101804739	452129	452129	1	21010722	20097790	2640960	0.956549	0.125696	658402	0.249304	76823154	32614391	6996041	37212722	32614391	0.515605	0.484395	0.823379	72.1351	72.1639	0.012982	0.012982	2912.52	0.000869	1.89905	0.993475	0.985011	0.971482	0.914668	0.77955	0.599959	0.202312	161895	5.1984	6.36768	8.93389	-1	-1	-1	12.7961	3.52475
FL1217T1	FF	3101804739	452129	452129	1	9762580	9495310	6111277	0.972623	0.62599	5606546	0.91741	696216966	411713553	68302007	216201406	411713553	0.689463	0.310537	0.857709	910.611	910.611	0.346877	0.346877	4056.98	0	1.72464	0.998618	0.995634	0.992504	0.990379	0.988147	0.986148	0.976162	3012134	2.9332	2.95201	2.97083	2.98964	3.00996	3.11232	2.38752	5.621
FL1217T2	FF	3101804739	452129	452129	1	14491424	14199392	8368126	0.979848	0.577454	7288504	0.870984	903887587	558183016	87548537	258156034	558183016	0.714394	0.285606	0.86442	1234.57	1234.57	0.314483	0.314483	4236.57	0	1.74868	0.997899	0.994988	0.99248	0.990518	0.989167	0.987638	0.97963	3559527	2.84769	2.85867	2.87698	2.89163	2.90701	2.9905	2.3061	5.72332
FL1218T1	FF	3101804739	452129	452129	1	11783858	11418336	8469427	0.968981	0.718731	7688126	0.90775	954362423	455943099	81425223	416994101	455943099	0.563065	0.436935	0.848474	1008.44	1008.44	0.319446	0.319446	3277.55	0	1.72382	0.998531	0.996021	0.993402	0.991078	0.989224	0.987364	0.977978	4263573	3.62727	3.64077	3.65426	3.67225	3.68664	3.773	1.88398	6.35996
FL1218T2	FF	3101804739	452129	452129	1	19180524	18080504	9665805	0.942649	0.503939	8568296	0.886454	1064450049	608700473	98185428	357564148	608700473	0.664086	0.335914	0.861101	1346.3	1346.3	0.269329	0.269329	3923.11	0	1.76217	0.999312	0.996972	0.994904	0.992774	0.991213	0.989337	0.981695	3595789	3.09483	3.11623	3.13287	3.14476	3.16331	3.25461	1.63122	7.41994
FL1219N	FF	3101804739	452129	452129	1	14718058	13937244	8006041	0.946949	0.54396	7261577	0.907012	901586433	577824957	92944944	230816532	577824957	0.743988	0.256012	0.861435	1278.01	1278.01	0.331672	0.331672	4396.84	0	1.7531	0.998511	0.996194	0.994265	0.992465	0.990965	0.989521	0.982905	3659277	2.75039	2.76146	2.77621	2.79466	2.80572	2.8854	3.50399	5.18539
FL1219T1	FF	3101804739	452129	452129	1	16611562	15911950	9926632	0.957884	0.597574	9172148	0.923994	1140308521	779471176	123548285	237289060	779471176	0.791908	0.208092	0.863183	1724	1724	0.391892	0.391892	4689.54	0	1.71202	0.998669	0.99699	0.995276	0.993524	0.992011	0.990719	0.98527	5437267	2.51373	2.52009	2.53071	2.53919	2.54938	2.59013	1.56028	6.83981
FL1219T2	FF	3101804739	452129	452129	1	14596086	13812600	7324297	0.946322	0.501799	6329851	0.864226	786408249	471470724	64308781	250628744	471470724	0.681299	0.318701	0.879972	1042.78	1042.78	0.273067	0.273067	4113	0	1.98247	0.999049	0.99599	0.992542	0.989337	0.986174	0.983719	0.97251	2678983	3.33407	3.36109	3.38269	3.41511	3.43888	3.58582	3.4248	4.92352
FL1220T1	FF	3101804739	452129	452129	1	6625736	6438502	4219002	0.971741	0.63676	3871554	0.917647	480847113	275560182	49162021	156124910	275560182	0.675313	0.324687	0.848603	609.472	609.472	0.34239	0.34239	3931.53	0	1.76148	0.99825	0.994652	0.990624	0.987623	0.98479	0.982012	0.96543	2095340	3.10228	3.13282	3.15997	3.18881	3.21834	3.38937	2.45984	5.43352
FL1220T2	FFPET	3101804739	452129	452129	1	24251966	23068988	2937013	0.951221	0.121104	2515021	0.856319	310061411	170927827	45767528	93366056	170927827	0.698879	0.301121	0.788793	378.051	378.051	0.059275	0.059275	3781.96	0	1.80024	0.99814	0.995643	0.99382	0.990731	0.988269	0.985971	0.962677	873610	3.34665	3.4306	3.52114	3.62319	3.73183	4.43502	9.97178	2.17288
FL1221N	FF	3101804739	452129	452129	1	9943990	9495526	6125706	0.954901	0.616021	5656953	0.923478	702787520	478703751	76847669	147236100	478703751	0.790497	0.209503	0.861673	1058.78	1058.78	0.403309	0.403309	4672.99	0	1.74141	0.998713	0.99597	0.993157	0.990996	0.988866	0.987035	0.978681	3525160	2.5698	2.58487	2.59492	2.61125	2.62707	2.69941	1.70466	7.30861
FL1221T1	FF	3101804739	452129	452129	1	11640738	11291172	8367027	0.96997	0.718771	7510346	0.897612	931198061	447236410	72826731	411134920	447236410	0.558488	0.441512	0.859966	989.179	989.179	0.316875	0.316875	3294.94	0	1.76011	0.99889	0.996039	0.993044	0.990514	0.988561	0.986134	0.976923	4098872	3.68337	3.70099	3.71567	3.73622	3.74855	3.84015	1.98375	6.24991
FL1221T2	FFPET	3101804739	452129	452129	1	32568602	31075464	2942236	0.954154	0.09034	1795326	0.610191	218357322	88986094	21191797	108179431	88986094	0.504576	0.495424	0.807658	196.816	196.816	0.022908	0.022908	2795.8	0	1.77311	0.998496	0.995227	0.991562	0.987141	0.98237	0.975184	0.854247	446256	4.56442	4.80154	5.07514	5.40345	5.78284	11.1818	6.87443	1.9491
FL1222T1	FF	3101804739	452129	452129	1	8752380	8467226	6364141	0.96742	0.727133	5745762	0.902834	712849940	345766201	54986756	312096983	345766201	0.562184	0.437816	0.862791	764.751	764.751	0.326687	0.326687	3327.64	0	1.73413	0.998458	0.994754	0.991584	0.989231	0.986311	0.983967	0.970909	3319849	3.59486	3.61464	3.63441	3.65419	3.67661	3.78736	1.71764	7.07493
FL1222T2	FFPET	3101804739	452129	452129	1	25630096	24482542	2336739	0.955226	0.091172	1853630	0.793255	228889003	123236330	28113624	77539049	123236330	0.661237	0.338763	0.814248	272.569	272.569	0.040269	0.040269	3693.74	0	1.90608	0.997061	0.991215	0.982934	0.97324	0.964092	0.956829	0.894154	610324	3.6673	3.81706	3.97065	4.15113	4.35618	6.07951	1.53777	10.7437
FL1223T1	FF	3101804739	452129	452129	1	20707830	19597752	10250796	0.946393	0.49502	9217261	0.899175	1145672808	641782048	116416834	387473926	641782048	0.661794	0.338206	0.846456	1419.47	1419.47	0.261982	0.261982	3843.08	0	1.68984	0.99946	0.99747	0.995904	0.993688	0.992104	0.990715	0.984372	3802013	3.03096	3.04664	3.06362	3.07407	3.09287	3.16811	0.894587	8.31984
FL1223T2	FFPET	3101804739	452129	452129	1	26987488	25887056	2816729	0.959224	0.104372	1789664	0.63537	219219901	100693632	28525464	90000805	100693632	0.58945	0.41055	0.779247	222.71	222.799	0.031118	0.031118	3151.19	0.000869	1.58013	0.997138	0.991779	0.986258	0.980974	0.97399	0.965906	0.910216	525052	3.56699	3.70785	3.87006	4.04721	4.25082	6.00268	0.437349	8.03392
FL1224T2	FF	3101804739	452129	452129	1	14221142	13444332	7235380	0.945376	0.508776	6424899	0.887984	797945531	474323916	76209067	247412548	474323916	0.689938	0.310062	0.861572	1049.09	1049.09	0.282245	0.282245	4078.06	0	1.8119	0.999221	0.995946	0.993192	0.991414	0.989039	0.986825	0.976522	2827169	3.07154	3.09265	3.11024	3.13487	3.15387	3.27629	1.65204	7.14706
FL1225T1	FFPET	3101804739	452129	452129	1	18660566	17704848	3493581	0.948784	0.187217	1183549	0.338778	137881807	56991976	12658546	68231285	56991976	0.505147	0.494853	0.818256	126.052	126.052	0.025752	0.025752	2835.69	0	1.70341	0.99841	0.995105	0.990642	0.986265	0.97719	0.955917	0.512239	285737	4.43403	4.80698	5.29884	5.95826	6.93117	-1	9.74918	3.54173
FL1225T2	FF	3101804739	452129	452129	1	12965882	12601424	8125628	0.971891	0.626693	7426887	0.914008	921822714	532819014	86156857	302846843	532819014	0.67147	0.32853	0.860807	1178.47	1178.47	0.33826	0.33826	3965.38	0	1.82425	0.999038	0.99705	0.99522	0.993652	0.992128	0.990757	0.984016	3861322	3.17061	3.18562	3.2023	3.22065	3.23566	3.32373	4.25486	4.3942
FL1226T2	FFPET	3101804739	452129	452129	1	23780430	22736750	3464762	0.956112	0.145698	762935	0.220198	88815670	37181929	8683037	42950704	37181929	0.516406	0.483594	0.810683	82.2374	82.2374	0.013083	0.013083	2872.07	0	1.67832	0.993391	0.98527	0.9788	0.961113	0.906263	0.792672	0.246239	188214	4.49108	5.16376	6.24005	8.43747	-1	-1	8.91002	3.17278
FL1227T2	FFPET	3101804739	452129	452129	1	27324706	26174548	2763619	0.957908	0.10114	846323	0.306237	100764186	44224356	11993535	44546295	44224356	0.557915	0.442085	0.78666	97.8136	97.8525	0.013517	0.013517	3010.98	0.000869	1.55322	0.991469	0.984252	0.977102	0.967947	0.948384	0.906069	0.412126	229569	3.85149	4.26251	4.81728	5.64381	7.09923	-1	4.8551	2.51643
FL1229T2	FFPET	3101804739	452129	452129	1	29022632	27707548	3594618	0.954688	0.123856	1408708	0.391894	170252059	72504622	17156578	80590859	72504622	0.526638	0.473362	0.808651	160.363	160.363	0.020934	0.020934	2921.63	0	1.78181	0.998602	0.995868	0.992571	0.989052	0.98337	0.971871	0.722884	363741	4.43206	4.73466	5.09273	5.53654	6.11753	-1	6.62419	1.7991
FL1230T1	FF	3101804739	452129	452129	1	9842594	9564970	6213213	0.971794	0.631258	5677291	0.913745	705039937	404755330	68150820	232133787	404755330	0.670751	0.329249	0.855889	895.221	895.221	0.338531	0.338531	3938.5	0	1.76225	0.998248	0.995256	0.992487	0.990242	0.987875	0.98561	0.974894	2999967	3.08922	3.10812	3.12827	3.14969	3.17161	3.28046	2.09722	5.80267
FL1230T2	FF	3101804739	452129	452129	1	9719090	9302552	6879201	0.957142	0.707803	5946015	0.864347	737453972	304878016	43476785	389099171	304878016	0.472375	0.527625	0.875194	674.316	674.316	0.262189	0.262189	2836.24	0	1.88884	0.997622	0.99181	0.988196	0.985179	0.981596	0.978101	0.959531	2705470	4.60442	4.63248	4.67459	4.70265	4.74756	4.93841	2.31731	5.96865
FL1231T1	FF	3101804739	452129	452129	1	10921336	10423600	7783773	0.954425	0.712713	6827275	0.877116	847051773	309430148	48591147	489030478	309430148	0.422668	0.577332	0.864279	684.385	684.385	0.237484	0.237484	2506.14	0	1.83974	0.996808	0.991726	0.98778	0.985088	0.981819	0.978612	0.961084	2879610	5.06927	5.101	5.13801	5.18031	5.21204	5.41509	1.49402	6.89973
FL1231T2	FF	3101804739	452129	452129	1	12931264	12193578	6662341	0.942953	0.515212	5926805	0.889598	736444154	429246759	70564161	236633234	429246759	0.678681	0.321319	0.858818	949.39	949.39	0.281622	0.281622	3998.7	0	1.81528	0.999266	0.996401	0.992818	0.990164	0.988012	0.985849	0.974295	2601254	3.13751	3.16141	3.18691	3.20922	3.2379	3.36794	1.84612	6.39816
FL1233N	FF	3101804739	452129	452129	1	12361264	11730238	6665611	0.948951	0.539234	6080862	0.912274	755566877	490216160	78905806	186444911	490216160	0.753238	0.246762	0.861355	1084.24	1084.24	0.334326	0.334326	4451.09	0	1.69678	0.998204	0.99549	0.993371	0.991312	0.989492	0.98776	0.979802	3077850	2.62981	2.64853	2.66102	2.67662	2.69722	2.77962	2.08823	6.12985
FL1233T1	FFPET	3101804739	452129	452129	1	23381902	22457604	2201049	0.96047	0.094135	699985	0.318023	83892379	37982910	9971042	35938427	37982910	0.571613	0.428387	0.79207	84.009	84.0425	0.013531	0.013531	3106.12	0.000869	1.42445	0.991149	0.98262	0.975337	0.965377	0.945277	0.892982	0.265296	195890	3.44813	3.84614	4.40714	5.27898	7.05752	-1	2.11196	3.08034
FL1233T2	FF	3101804739	452129	452129	1	8681642	8432182	5530554	0.971266	0.63704	5063835	0.915611	628802585	359147484	59515882	210139219	359147484	0.665811	0.334189	0.857843	794.347	794.347	0.34074	0.34074	3918.42	0	1.75353	0.997748	0.994707	0.992035	0.989622	0.986913	0.984509	0.972906	2698940	3.08937	3.11603	3.1338	3.15602	3.18001	3.30263	2.2704	5.84903
FL1234T1	FFPET	3101804739	452129	452129	1	24587206	23496178	2652557	0.955626	0.107884	1930897	0.727938	237666948	135154721	35099971	67412256	135154721	0.716358	0.283642	0.793838	298.93	298.93	0.046018	0.046018	3901.35	0	1.83392	0.997897	0.993161	0.988388	0.983372	0.976927	0.970871	0.924533	688874	3.32818	3.4376	3.56266	3.69813	3.85028	5.00079	0.696298	9.84291
FL1234T2	FF	3101804739	452129	452129	1	12971930	12706254	7629874	0.979519	0.588183	6594298	0.864274	817620055	494656574	78398746	244564735	494656574	0.700882	0.299118	0.863192	1094.06	1094.06	0.311441	0.311441	4150.54	0	1.87339	0.997866	0.994121	0.991093	0.989202	0.987422	0.985533	0.976197	3219600	3.11472	3.13421	3.15532	3.17805	3.19558	3.30469	2.51041	5.82257
FL1235N	FF	3101804739	452129	452129	1	9552980	9095476	5144434	0.952109	0.538516	4771172	0.927444	593134168	378916532	72313398	141904238	378916532	0.760755	0.239245	0.839742	838.072	838.072	0.333279	0.333279	4382.71	0	1.64006	0.998361	0.995327	0.992261	0.990102	0.987663	0.985692	0.975474	2444304	2.58635	2.60467	2.62422	2.64499	2.66624	2.77179	1.2432	7.46718
FL1235T1	FF	3101804739	452129	452129	1	8325632	8100380	5342869	0.972945	0.641737	4776392	0.893975	592629457	338529845	50549137	203550475	338529845	0.65653	0.34347	0.87008	748.746	749.044	0.334335	0.334335	3918.91	0.000869	1.80929	0.998281	0.995256	0.991418	0.987926	0.985024	0.982344	0.967346	2505628	3.18887	3.21402	3.24127	3.27061	3.29074	3.43158	2.25683	4.95103
FL1235T2	FF	3101804739	452129	452129	1	16677782	14732078	6725311	0.883336	0.40325	5654166	0.840729	700718853	440610741	68637167	191470945	440610741	0.726751	0.273249	0.865219	974.524	974.524	0.239266	0.239266	4313.83	0	1.80802	0.997335	0.993911	0.991186	0.988654	0.986395	0.984473	0.973598	2339527	2.89827	2.92104	2.9457	2.97226	2.9973	3.13846	2.04117	7.13367
FL1236T1	FF	3101804739	452129	452129	1	21215676	20558116	15006396	0.969006	0.707326	13445429	0.89598	1667489218	774961601	126276010	766251607	774961601	0.540476	0.459524	0.859886	1714.03	1714.03	0.301569	0.301569	3188.37	0	1.72091	0.999367	0.996906	0.995455	0.99369	0.992179	0.991005	0.985498	6674868	3.71623	3.72436	3.7352	3.74062	3.75688	3.80892	1.98526	5.80062
FL1236T2	FF	3101804739	452129	452129	1	18753430	16571056	7480462	0.883628	0.398885	6201871	0.829076	768313215	492918023	72824419	202570773	492918023	0.736344	0.263656	0.871276	1090.22	1090.22	0.237966	0.237966	4401.38	0	1.90931	0.997162	0.994747	0.992106	0.989556	0.987884	0.986033	0.977557	2577517	2.99681	3.02231	3.04782	3.07332	3.09628	3.234	3.26887	5.11422
FL1237T1	FFPET	3101804739	452129	452129	1	22126698	21101826	2250557	0.953682	0.101712	432289	0.192081	52003966	23845466	5503047	22655453	23845466	0.564351	0.435649	0.812493	52.7404	52.7614	0.00904	0.00904	3145.73	0.000869	2.02928	0.987351	0.966487	0.890788	0.747143	0.572138	0.406804	0.105222	119337	5.60089	8.51217	-1	-1	-1	-1	2.92887	7.52014
FL1238T1	FFPET	3101804739	452129	452129	1	28563696	27193404	4167684	0.952027	0.145908	730927	0.17538	85412611	27067007	7188075	51157529	27067007	0.401054	0.598946	0.79016	59.8657	59.8895	0.007963	0.007963	2174.05	0.000869	1.46072	0.991133	0.980747	0.970652	0.935251	0.817596	0.627047	0.066988	139593	5.28665	6.34427	8.35962	19.4764	-1	-1	2.86923	2.82343
FL1239T2	FFPET	3101804739	452129	452129	1	27478224	26259856	3155452	0.955661	0.114835	2627393	0.832652	324886004	171054823	48237567	105593614	171054823	0.674983	0.325017	0.780031	378.332	378.332	0.052111	0.052111	3612.07	0	1.56336	0.99829	0.99386	0.989864	0.986783	0.984403	0.980824	0.959529	885169	3.03064	3.10071	3.17272	3.24668	3.32843	3.83292	0.169812	7.36774
FL1240T1	FFPET	3101804739	452129	452129	1	21305532	20404198	2851734	0.957695	0.133849	794058	0.278447	93014962	40932374	10329650	41752938	40932374	0.551116	0.448884	0.798493	90.5325	90.5686	0.016049	0.016049	3019.02	0.000869	1.48473	0.990976	0.983726	0.97644	0.967224	0.946997	0.897693	0.30607	210566	3.68767	4.09979	4.65876	5.53037	7.15233	-1	5.1495	2.91918
FL1240T2	FFPET	3101804739	452129	452129	1	25546932	24481534	3104378	0.958296	0.121517	872881	0.281177	103385481	52615214	12247299	38522968	52615214	0.627385	0.372615	0.811181	116.372	116.418	0.017193	0.017193	3491.43	0.000869	1.6397	0.992009	0.985022	0.977391	0.966974	0.94554	0.907529	0.59247	267323	3.47636	3.79331	4.1977	4.76603	5.61415	-1	3.17418	2.9368
FL1241T1	FF	3101804739	452129	452129	1	10773192	10443422	7786755	0.96939	0.72279	7014856	0.90087	870483965	424897019	71521338	374065608	424897019	0.570279	0.429721	0.855925	939.769	939.769	0.325485	0.325485	3348.69	0	1.7533	0.998719	0.995634	0.992902	0.990509	0.988198	0.986285	0.976288	3999249	3.60554	3.62591	3.64628	3.66258	3.67888	3.77014	1.88472	6.36582
FL1241T2	FFPET	3101804739	452129	452129	1	29182352	27970890	4138484	0.958486	0.141815	692910	0.167431	81994786	35207543	8245837	38541406	35207543	0.529953	0.470047	0.810237	77.8706	77.8706	0.01007	0.01007	2945.79	0	1.73046	0.993453	0.983087	0.971661	0.941464	0.864645	0.752177	0.248487	177216	4.55901	5.34938	6.68616	10.1794	-1	-1	6.79157	2.51212
FL1242T2	FF	3101804739	452129	452129	1	8483796	8304354	5044590	0.978849	0.594615	4342275	0.860779	538486220	335773775	48675334	154037111	335773775	0.713944	0.286056	0.873389	742.65	742.65	0.323468	0.323468	4277.84	0	1.86596	0.9971	0.993389	0.988928	0.985517	0.982633	0.979953	0.964568	2187858	3.01746	3.04911	3.07865	3.10608	3.13267	3.29472	2.70621	6.25469
FL1245N	FF	3101804739	452129	452129	1	11607880	11071182	6911989	0.953764	0.595457	6362755	0.920539	790844529	542493432	86872585	161478512	542493432	0.795815	0.204185	0.861968	1199.86	1199.86	0.392004	0.392004	4706.04	0	1.70921	0.998447	0.99601	0.993758	0.992204	0.990222	0.988656	0.981921	3792013	2.50512	2.51395	2.52572	2.54043	2.55278	2.61633	1.78479	6.49362
FL1245T1	FF	3101804739	452129	452129	1	7968754	7723748	5781771	0.969254	0.725555	5201283	0.8996	645301603	318802298	50444992	276054313	318802298	0.572209	0.427791	0.863384	705.114	705.114	0.330205	0.330205	3389.31	0	1.77164	0.998401	0.994223	0.991091	0.98799	0.984748	0.981917	0.966994	3012853	3.60784	3.63187	3.6579	3.67992	3.70275	3.83249	1.93796	6.71736
FL1245T2	FFPET	3101804739	452129	452129	1	33385558	31873600	2630601	0.954712	0.078795	742242	0.282157	90119823	40722936	9758557	39638330	40722936	0.56016	0.43984	0.80669	90.0693	90.1052	0.010221	0.010221	3100.07	0.000869	2.25263	0.987351	0.972685	0.94742	0.889492	0.805812	0.709092	0.308001	204530	5.73783	6.91593	9.23532	-1	-1	-1	1.90357	11.2705
FL1246N	FF	3101804739	452129	452129	1	10795642	10276594	6510601	0.951921	0.603077	6065898	0.931696	753862635	487879517	95540111	170443007	487879517	0.773907	0.226093	0.836241	1079.07	1079.07	0.379799	0.379799	4439.89	0	1.63002	0.999073	0.996647	0.994294	0.992445	0.990857	0.989222	0.982434	3586890	2.53147	2.54387	2.55628	2.56869	2.58275	2.65224	1.47451	6.53683
FL1246T1	FFPET	3101804739	452129	452129	1	26143032	24856912	2122518	0.950804	0.081189	649966	0.306224	78185101	31799007	8457263	37928831	31799007	0.514884	0.485116	0.789914	70.3317	70.3597	0.010234	0.010234	2790.24	0.000869	1.46583	0.988689	0.976668	0.966611	0.94554	0.886853	0.775876	0.145912	164025	4.04763	4.66845	5.68345	7.83169	-1	-1	2.13515	3.06823
FL1246T2	FFPET	3101804739	452129	452129	1	19652328	18745918	2127676	0.953878	0.108266	1466616	0.689304	179073613	91481742	21763094	65828777	91481742	0.632393	0.367607	0.807823	202.335	202.416	0.039041	0.039041	3504.73	0.000869	1.4155	0.998111	0.994864	0.990284	0.987408	0.984303	0.980251	0.936554	458757	2.8751	2.98442	3.11124	3.25117	3.4121	4.76945	3.249	2.00554
FL1247T2	FFPET	3101804739	452129	452129	1	28923274	27702784	2531845	0.957802	0.087537	1314511	0.519191	159767946	65693788	16996345	77077813	65693788	0.517564	0.482436	0.794457	145.299	145.299	0.018971	0.018971	2820.89	0	1.51353	0.997983	0.995265	0.992002	0.989162	0.985588	0.980083	0.771183	335076	3.88359	4.1291	4.4128	4.76742	5.20279	-1	6.54445	0.729946
FL1248T1	FF	3101804739	452129	452129	1	15210954	14264166	7795890	0.937756	0.512518	6988252	0.896402	868487371	489369169	86391406	292726796	489369169	0.662946	0.337054	0.849953	1082.37	1082.37	0.274461	0.274461	3865.67	0	1.72351	0.99921	0.996837	0.994493	0.992033	0.989963	0.988028	0.978887	2992864	3.0804	3.09734	3.11427	3.13685	3.15491	3.2633	1.32317	6.89648
FL1248T2	FF	3101804739	452129	452129	1	16654066	14768736	6602164	0.886795	0.39643	5534418	0.838273	685625737	435042719	65765836	184817182	435042719	0.73044	0.26956	0.868681	962.209	962.209	0.235656	0.235656	4353.08	0	1.80527	0.998029	0.994395	0.991398	0.988758	0.986909	0.984423	0.975244	2279419	2.86678	2.89528	2.91808	2.94658	2.97052	3.11187	3.09034	4.77397
FL1249T1	FF	3101804739	452129	452129	1	9041840	8636104	6402318	0.955127	0.708077	5699617	0.890243	707523884	268771375	46284479	392468030	268771375	0.445294	0.554706	0.853091	594.457	594.694	0.248975	0.248975	2606.12	0.000869	1.79125	0.995734	0.991571	0.98757	0.983494	0.97974	0.976982	0.956415	2500188	4.75521	4.78853	4.83072	4.86182	4.90712	5.12033	1.26951	8.18004
FL1249T2	FF	3101804739	452129	452129	1	16464646	15527344	8312199	0.943072	0.504851	7412335	0.891742	921210752	548596858	89494744	283119150	548596858	0.692666	0.307334	0.859746	1213.36	1213.36	0.282648	0.282648	4085.51	0	1.8137	0.99875	0.997034	0.994238	0.991814	0.989994	0.988012	0.97949	3261685	3.06232	3.08071	3.10317	3.11747	3.14076	3.23881	2.13909	5.93129
FL1250T1	FF	3101804739	452129	452129	1	12500814	11961990	8777007	0.956897	0.702115	7843995	0.893698	973749839	378605576	63661788	531482475	378605576	0.45419	0.54581	0.856056	837.384	837.384	0.253206	0.253206	2667.42	0	1.79696	0.996784	0.993084	0.98976	0.986911	0.984699	0.982198	0.969586	3404556	4.64511	4.67302	4.70093	4.72884	4.75675	4.9056	1.833	7.72514
FL1250T2	FF	3101804739	452129	452129	1	12123392	11787372	7613921	0.972283	0.628036	6906143	0.907042	857238640	493141765	78389050	285707825	493141765	0.666711	0.333289	0.862844	1090.71	1090.71	0.334692	0.334692	3946.59	0	1.80581	0.998746	0.996087	0.993803	0.991505	0.989857	0.987979	0.979302	3570355	3.15864	3.1726	3.19275	3.20515	3.22375	3.32048	2.6963	5.82581
FL1251T1	FFPET	3101804739	452129	452129	1	30664718	29237500	2956653	0.953457	0.096419	2578593	0.872132	319338884	164708074	44855695	109775115	164708074	0.656243	0.343757	0.785957	364.294	364.294	0.045068	0.045068	3538.47	0	1.4399	0.997877	0.995276	0.992188	0.98928	0.98657	0.984111	0.965999	843250	2.84696	2.90815	2.9716	3.03731	3.1121	3.55262	3.07261	3.76337
FL1252T2	FF	3101804739	452129	452129	1	11599624	11222728	8491611	0.967508	0.732059	7721235	0.909278	958104000	461964834	74914351	421224815	461964834	0.560356	0.439644	0.860463	1021.75	1022.16	0.329307	0.329307	3307.87	0.000869	1.92136	0.998447	0.995913	0.993378	0.990282	0.988054	0.985681	0.972915	4494666	3.99971	4.01736	4.03795	4.06148	4.07559	4.18148	2.49044	5.46626
FL1253T2	FF	3101804739	452129	452129	1	25536662	22565810	9902568	0.883663	0.387778	8299750	0.838141	1027742992	650717580	101399015	275626397	650717580	0.731814	0.268186	0.865182	1439.23	1439.23	0.230692	0.230692	4343.7	0	1.85707	0.998025	0.995287	0.992872	0.991241	0.989569	0.988174	0.981295	3393568	2.95227	2.96981	2.98442	3.00488	3.02416	3.11534	2.56171	6.09333
FL1254T1	FF	3101804739	452129	452129	1	13734668	13133302	9725120	0.956215	0.708071	8401644	0.863912	1041796571	389563751	53543790	598689030	389563751	0.42533	0.57467	0.879163	861.621	861.621	0.237298	0.237298	2565.36	0	1.84501	0.997034	0.993017	0.989388	0.986862	0.984396	0.9816	0.968485	3410666	4.95704	4.98692	5.02343	5.04666	5.07653	5.23585	2.0217	6.90109
FL1254T2	FF	3101804739	452129	452129	1	12249256	11677538	8707856	0.953326	0.710889	7538386	0.865699	934779645	357192055	51720131	525867459	357192055	0.437442	0.562558	0.873518	790.022	790.022	0.244704	0.244704	2621.47	0	1.84154	0.997246	0.992471	0.988912	0.986168	0.983472	0.980683	0.966182	3232655	4.8446	4.8799	4.90637	4.94167	4.9699	5.13226	2.0553	6.74536
FL1255T1	FF	3101804739	452129	452129	1	13286006	12739200	9280063	0.958843	0.698484	8248369	0.888827	1023612596	388515921	62677450	572419225	388515921	0.440785	0.559215	0.861085	859.303	859.303	0.243981	0.243981	2603.91	0	1.76448	0.996702	0.993146	0.989753	0.987254	0.985175	0.982242	0.97019	3376971	4.67104	4.70079	4.73055	4.75038	4.78608	4.9289	0.877432	8.36856
FL1255T2	FF	3101804739	452129	452129	1	9745402	9549784	5773060	0.979927	0.592388	4855757	0.841106	601305437	380494188	52464868	168346381	380494188	0.720032	0.279968	0.878823	841.561	841.896	0.318746	0.318746	4341.15	0.000869	1.8342	0.996853	0.992969	0.989804	0.987481	0.984569	0.98231	0.969672	2427027	2.9201	2.94525	2.968	2.99194	3.01781	3.15574	2.59863	5.45067
FL1256T1	FF	3101804739	452129	452129	1	9861020	9652626	5806723	0.978867	0.588856	4946700	0.851892	613426955	374962744	52416283	186047928	374962744	0.696707	0.303293	0.877354	829.327	829.327	0.310765	0.310765	4193.51	0	1.83886	0.997032	0.992792	0.989198	0.986398	0.983584	0.980826	0.967363	2389549	3.03168	3.05739	3.08554	3.10879	3.13449	3.28137	1.34528	8.18917
FL1256T2	FF	3101804739	452129	452129	1	14105324	13657906	10099175	0.96828	0.715983	9176908	0.908679	1138490099	558605267	93388272	486496560	558605267	0.572683	0.427317	0.856765	1235.5	1235.5	0.327198	0.327198	3366.11	0	1.81691	0.998319	0.996116	0.993955	0.991602	0.989797	0.988348	0.981143	5096490	3.71684	3.73305	3.74566	3.76006	3.77303	3.85084	2.90565	5.91293
FL1257T1	FF	3101804739	452129	452129	1	10656236	10322344	7716992	0.968667	0.724176	6904836	0.894757	856662100	416698753	66555094	373408253	416698753	0.564113	0.435887	0.862277	921.637	921.637	0.322949	0.322949	3337.07	0	1.76559	0.99866	0.995585	0.992595	0.989459	0.987063	0.984938	0.974361	3902979	3.64421	3.66824	3.68426	3.70029	3.72272	3.81244	1.95865	5.7589
FL1257T2	FF	3101804739	452129	452129	1	12794070	12071746	6530990	0.943542	0.51047	5928241	0.907709	736944799	435792399	77239491	223912909	435792399	0.696161	0.303839	0.849445	963.867	963.867	0.288802	0.288802	4056.92	0	1.74614	0.99939	0.996948	0.994227	0.991575	0.988974	0.986433	0.975458	2666053	2.97231	2.99627	3.01863	3.03939	3.05951	3.18216	1.64518	7.01898
FL1258T1	FF	3101804739	452129	452129	1	22288626	19656078	8584347	0.881888	0.385145	7241460	0.843566	896698855	587575048	86612439	222511368	587575048	0.751855	0.248145	0.871531	1299.57	1299.57	0.239142	0.239142	4495.4	0	1.77295	0.997841	0.995318	0.993004	0.990843	0.989098	0.987601	0.980012	3042947	2.72423	2.73952	2.75482	2.77394	2.79459	2.88635	2.22221	6.16129
FL1258T2	FF	3101804739	452129	452129	1	21401290	18928442	8502614	0.884453	0.397294	7097525	0.834746	879519357	549318949	82260890	247939518	549318949	0.718097	0.281903	0.869754	1214.96	1214.96	0.232167	0.232167	4284.81	0	1.8188	0.997459	0.995024	0.992243	0.990113	0.988499	0.986575	0.978628	2874115	2.92901	2.95097	2.97048	2.99487	3.01244	3.12367	2.44038	6.55749
FL1259T1	FF	3101804739	452129	452129	1	19233688	17029290	7420490	0.885389	0.385807	6328276	0.852811	784764367	515970307	81200551	187593509	515970307	0.760956	0.239044	0.864025	1141.2	1141.2	0.242392	0.242392	4510.63	0	1.77481	0.997598	0.994911	0.992659	0.990357	0.988709	0.98682	0.977666	2696700	2.71926	2.73924	2.75699	2.77919	2.79783	2.90969	2.52961	6.01427
FL1259T2	FF	3101804739	452129	452129	1	11358618	11138112	6626085	0.980587	0.583353	5695583	0.85957	706448106	439922402	63233888	203291816	439922402	0.712234	0.287766	0.874326	973.002	973.389	0.315976	0.315976	4272.16	0.000869	1.81603	0.997364	0.99426	0.99108	0.988309	0.986411	0.98425	0.97307	2790587	2.93572	2.95704	2.97694	2.99968	3.02014	3.13612	1.53697	7.38194
FL1260T1	FF	3101804739	452129	452129	1	11329856	11092464	6622842	0.979047	0.584548	5717680	0.863327	708948398	429084532	66094417	213769449	429084532	0.69847	0.30153	0.866524	949.031	949.031	0.30946	0.30946	4152.22	0	1.74775	0.997614	0.994205	0.990947	0.988187	0.986216	0.984272	0.973948	2756338	2.90493	2.92625	2.94758	2.96889	2.98851	3.10108	1.62205	6.76266
FL1260T2	FF	3101804739	452129	452129	1	13754814	13462944	7928937	0.978781	0.576448	6881009	0.867835	853280066	512006779	83824111	257449176	512006779	0.698283	0.301717	0.859316	1132.44	1132.44	0.304247	0.304247	4116.58	0	1.73686	0.997459	0.994482	0.992219	0.989676	0.987559	0.985688	0.976347	3261600	2.912	2.92768	2.94683	2.96425	2.97888	3.07084	1.28376	7.30355
FL1261T1	FF	3101804739	452129	452129	1	12914286	12632292	7617373	0.978164	0.589841	6571455	0.862693	814675470	461771149	72702973	280201348	461771149	0.656058	0.343942	0.863973	1021.33	1021.33	0.292439	0.292439	3888.61	0	1.78866	0.997571	0.994528	0.991465	0.988928	0.987176	0.985248	0.974147	2998889	3.17718	3.19661	3.21929	3.23548	3.26074	3.36957	1.62562	7.63101
FL1261T2	FF	3101804739	452129	452129	1	30637934	27073296	11646297	0.883653	0.380127	10040202	0.862094	1245002243	767757518	137340985	339903740	767757518	0.726985	0.273015	0.848259	1698.09	1698.09	0.226868	0.226868	4230.64	0	1.77811	0.99835	0.995784	0.994342	0.992608	0.990996	0.989711	0.983704	4062177	2.8991	2.90984	2.92596	2.9367	2.95605	3.02912	2.3047	6.0604
FL1262T1	FF	3101804739	452129	452129	1	25103504	22204628	9792615	0.884523	0.39009	8294361	0.847002	1027589291	614871285	104345658	308372348	614871285	0.699907	0.300093	0.854918	1359.95	1359.95	0.221529	0.221529	4105.03	0	1.78237	0.99802	0.995422	0.992854	0.99056	0.988603	0.987185	0.97978	3251870	2.99577	3.01319	3.03351	3.04802	3.07066	3.16819	1.24633	8.74485
FL1262T2	FF	3101804739	452129	452129	1	21295256	18682052	8341144	0.877287	0.39169	6986433	0.837587	865574296	527258298	82630127	255685871	527258298	0.704606	0.295394	0.864516	1166.17	1166.17	0.225782	0.225782	4178.99	0	1.76692	0.997609	0.995039	0.991938	0.98981	0.988012	0.986185	0.977951	2767243	2.92333	2.93787	2.95968	2.98148	3.00329	3.11379	1.51169	7.47804
FL2002N	FF	3101804739	452129	452129	1	13051108	12396210	7104875	0.949821	0.544389	6458670	0.909048	802659414	524089598	83231030	195338786	524089598	0.756636	0.243364	0.862954	1159.16	1159.16	0.338226	0.338226	4479.47	0	1.83122	0.998578	0.995941	0.993471	0.991056	0.989253	0.987842	0.979687	3318229	2.8189	2.83856	2.85495	2.87297	2.88772	2.9821	2.87804	6.04833
FL2002T1	FF	3101804739	452129	452129	1	9439384	9242304	5575304	0.979122	0.590643	4819260	0.864394	597797644	377339538	56688876	163769230	377339538	0.726046	0.273954	0.869389	834.584	834.584	0.326619	0.326619	4330.42	0	1.81827	0.997264	0.992998	0.989828	0.987121	0.984009	0.981627	0.968872	2452525	2.90288	2.92411	2.95006	2.97365	2.99913	3.12936	2.46141	5.63259
FL2003N	FF	3101804739	452129	452129	1	14049990	13393216	8453300	0.953254	0.601659	7714772	0.912634	957436477	640664371	99041821	217730285	640664371	0.77259	0.22741	0.866107	1416.99	1416.99	0.38268	0.38268	4590.63	0	1.6573	0.998558	0.996866	0.994975	0.993161	0.991421	0.99012	0.983702	4490529	2.48441	2.49503	2.50743	2.51629	2.52585	2.57686	1.36892	7.01956
FL2003T1	FF	3101804739	452129	452129	1	10685740	10364410	7715310	0.969929	0.722019	6990721	0.906084	867316783	428597055	71548728	367171000	428597055	0.576659	0.423341	0.856944	947.953	947.953	0.330822	0.330822	3390.19	0	1.73936	0.998742	0.995685	0.993093	0.99091	0.988749	0.986652	0.976215	4029827	3.53502	3.55126	3.5675	3.58374	3.60323	3.69416	2.06877	6.25535
FL2004T1	FF	3101804739	452129	452129	1	12580344	12240544	7848850	0.97299	0.623898	7073960	0.901273	877555394	496131710	75873503	305550181	496131710	0.651817	0.348183	0.867355	1097.32	1097.32	0.324255	0.324255	3878.6	0	1.7756	0.998892	0.996116	0.992987	0.990901	0.988835	0.987028	0.978201	3524939	3.15625	3.1755	3.19316	3.2092	3.22653	3.31896	1.28929	7.94075
FL2005N	FF	3101804739	452129	452129	1	11891274	11314614	7095811	0.951506	0.596724	6507208	0.917049	809169637	558263547	82021332	168884758	558263547	0.791286	0.208714	0.871899	1234.74	1234.74	0.39472	0.39472	4733.17	0	1.82116	0.998421	0.995983	0.993214	0.991082	0.989123	0.987603	0.97924	3865133	2.65338	2.6669	2.68042	2.69394	2.70566	2.77778	2.42752	5.90763
FL2005T1	FF	3101804739	452129	452129	1	11244160	10998972	6721848	0.978194	0.597808	5656939	0.841575	701306493	417745730	60261265	223299498	417745730	0.681595	0.318405	0.873932	923.953	924.321	0.303843	0.303843	4086.54	0.000869	1.89799	0.997012	0.992867	0.98951	0.987302	0.985128	0.982678	0.969646	2706100	3.2106	3.23546	3.26033	3.2852	3.30675	3.446	2.18248	6.33913
FL2006T1	FF	3101804739	452129	452129	1	13796894	13495454	8062105	0.978152	0.584342	6963076	0.86368	862739856	506387106	82323164	274029586	506387106	0.682373	0.317627	0.860164	1120.01	1120.01	0.300182	0.300182	4026.75	0	1.73914	0.997268	0.994805	0.992334	0.98972	0.988176	0.986701	0.97832	3264247	2.97992	2.99556	3.01466	3.03203	3.05288	3.14459	2.27727	5.78293
FL2007T1	FF	3101804739	452129	452129	1	19588492	17522550	7608297	0.894533	0.388406	6495529	0.853743	804895508	517944909	82582518	204368081	517944909	0.746094	0.253906	0.862483	1145.57	1145.57	0.23647	0.23647	4414.65	0	1.81548	0.997414	0.994984	0.992082	0.989992	0.988395	0.986539	0.977597	2707489	2.84213	2.86274	2.88563	2.90394	2.92592	3.04131	2.94326	5.77522
FL2008N	FF	3101804739	452129	452129	1	14890662	14132050	7965477	0.949055	0.534931	7354943	0.923352	913299867	597798501	109567410	205933956	597798501	0.774517	0.225483	0.845105	1322.19	1322.19	0.338407	0.338407	4490.49	0	1.6384	0.998733	0.996647	0.99497	0.993175	0.991825	0.990596	0.985049	3816906	2.51518	2.52653	2.53599	2.54923	2.56172	2.62528	2.56795	5.26233
FL2008T1	FF	3101804739	452129	452129	1	30937632	27589896	11906525	0.891791	0.384856	9868857	0.828861	1221905868	799029743	118992248	303883877	799029743	0.751303	0.248697	0.870382	1767.26	1767.26	0.231688	0.231688	4486.19	0	1.7708	0.998469	0.995946	0.994499	0.992608	0.990994	0.989715	0.98479	4104597	2.71769	2.73376	2.74626	2.76054	2.77125	2.8398	3.19838	4.48828
FL2101T1	FFPET	3101804739	452129	452129	1	32485504	31081236	3137915	0.956772	0.096594	2482913	0.791262	305819082	158093941	39400265	108324876	158093941	0.645788	0.354212	0.800499	349.666	349.666	0.040692	0.040692	3546.52	0	1.47538	0.997755	0.99421	0.990746	0.988079	0.98536	0.982193	0.96303	798060	2.91521	2.98163	3.05296	3.12921	3.20743	3.70923	1.76601	4.41769
FL2102T1	FFPET	3101804739	452129	452129	1	30134208	28726884	3790665	0.953298	0.125793	3281995	0.86581	405878312	210943428	60749273	134185611	210943428	0.669394	0.330606	0.776404	466.556	466.556	0.058745	0.058745	3565.51	0	1.65445	0.997428	0.995499	0.993221	0.990607	0.988419	0.986179	0.970152	1094274	3.24013	3.30344	3.36463	3.43638	3.50475	3.93523	5.05054	3.99014
FL2103T1	FF	3101804739	452129	452129	1	9000738	8721262	6475947	0.96895	0.719491	5974080	0.922503	741998437	366809400	65690199	309498838	366809400	0.582885	0.417115	0.848115	811.294	811.294	0.336474	0.336474	3391.48	0	1.72984	0.998374	0.995318	0.991998	0.989718	0.987194	0.985031	0.9728	3504012	3.51773	3.53851	3.55699	3.57315	3.59393	3.69922	1.72077	6.89901
FL2104T1	FF	3101804739	452129	452129	1	8279304	8018032	6005817	0.968443	0.725401	5455100	0.908303	676839881	339073634	55448878	282317369	339073634	0.582889	0.417111	0.859453	749.949	749.949	0.338311	0.338311	3436.85	0	1.87957	0.998341	0.995214	0.990892	0.988132	0.985533	0.982485	0.968058	3258166	3.77629	3.79509	3.82016	3.84523	3.87531	4.00567	3.1955	5.63278
FL2105T1	FF	3101804739	452129	452129	1	12568650	12179554	9099908	0.969042	0.724016	8168654	0.897663	1013461356	485277731	78448259	449735366	485277731	0.556238	0.443762	0.86084	1073.32	1073.32	0.318749	0.318749	3285	0	1.75379	0.99908	0.995946	0.9929	0.990766	0.989074	0.987521	0.978174	4507135	3.68017	3.68969	3.70874	3.72778	3.74301	3.81918	2.27577	5.64926
FL2106T1	FFPET	3101804739	452129	452129	1	21121042	20146500	2429683	0.953859	0.115036	2144095	0.882459	265469048	153011027	41664636	70793385	153011027	0.733327	0.266673	0.785979	338.423	338.423	0.060759	0.060759	3954.22	0	1.90125	0.997213	0.990775	0.985389	0.979143	0.97203	0.964119	0.91408	784717	3.39605	3.49975	3.60922	3.73308	3.86962	4.85131	0.555606	12.0544
FL2107T1	FFPET	3101804739	452129	452129	1	27065972	25807350	2863971	0.953498	0.105814	2128552	0.743217	261898840	130794905	33777725	97326210	130794905	0.628382	0.371618	0.794755	289.287	289.287	0.040545	0.040545	3426.17	0	1.48352	0.99766	0.993763	0.98985	0.986712	0.983463	0.980236	0.956013	664905	3.05127	3.13711	3.22908	3.32718	3.43509	4.16103	3.75317	2.6757
FL2108T1	FFPET	3101804739	452129	452129	1	26611674	25373078	3063517	0.953457	0.115119	2508099	0.818699	308670999	170294902	45087318	93288779	170294902	0.697773	0.302227	0.790664	376.651	376.651	0.053693	0.053693	3784.93	0	1.51266	0.997788	0.995024	0.99206	0.988545	0.985907	0.982817	0.963966	869863	2.79781	2.8585	2.92471	2.99092	3.06155	3.50736	2.96126	3.93331
FL2109T1	FF	3101804739	452129	452129	1	8070770	7827556	5868701	0.969865	0.727155	5345185	0.910795	663570315	327468694	56553102	279548519	327468694	0.578721	0.421279	0.852735	724.282	724.282	0.334683	0.334683	3385.59	0	1.76224	0.99856	0.995269	0.991429	0.988749	0.986177	0.983292	0.970077	3185037	3.59095	3.61548	3.63592	3.65841	3.68417	3.80191	2.36185	6.05279
FL2110T1	FF	3101804739	452129	452129	1	13325356	12945068	8429066	0.971461	0.632558	7633520	0.905619	947444500	528353976	84746447	334344077	528353976	0.64711	0.35289	0.861774	1168.59	1168.59	0.326521	0.326521	3825.81	0	1.79783	0.998688	0.996092	0.993354	0.991252	0.989777	0.988269	0.980225	3861425	3.24105	3.25637	3.2717	3.29214	3.3044	3.39431	2.61437	5.57848
FL2111T1	FF	3101804739	452129	452129	1	9217954	8826046	6557710	0.957484	0.711406	5509076	0.840091	683123489	266328274	35175038	381620177	266328274	0.44136	0.55864	0.883334	589.054	589.054	0.241402	0.241402	2674.67	0	1.96351	0.996216	0.990792	0.985902	0.982003	0.977694	0.973587	0.950364	2287056	5.07875	5.13132	5.17513	5.22332	5.26801	5.54138	2.72577	5.47656
FL2112T1	FF	3101804739	452129	452129	1	15062022	14392064	10562522	0.95552	0.701269	9222478	0.873132	1144203909	443823420	64835602	635544887	443823420	0.444553	0.555447	0.872536	981.63	981.63	0.246705	0.246705	2661.09	0	1.8314	0.996791	0.993208	0.990155	0.987784	0.985741	0.983452	0.97274	3817016	4.74417	4.76631	4.79215	4.82168	4.83939	4.97227	2.22302	6.09235
FL2113T1	FF	3101804739	452129	452129	1	13832028	13565866	8029189	0.980758	0.580478	6938850	0.864203	860323947	510717219	79536597	270070131	510717219	0.686083	0.313917	0.86525	1129.58	1129.58	0.301178	0.301178	4072.59	0	1.74588	0.997625	0.994942	0.992383	0.989994	0.988012	0.986411	0.977544	3255175	2.95857	2.97425	2.99515	3.01083	3.0286	3.12058	2.01445	6.01673
FL2114T1	FFPET	3101804739	452129	452129	1	26736256	25546542	2798152	0.955502	0.104658	2133032	0.7623	261983344	143589698	38051853	80341793	143589698	0.693332	0.306668	0.790511	317.586	317.586	0.044966	0.044966	3760.12	0	1.5492	0.998206	0.994362	0.990664	0.987329	0.983878	0.98105	0.956448	735709	2.90026	2.97493	3.05727	3.14152	3.23802	3.88138	1.4199	5.00805
FL2115T1	FF	3101804739	452129	452129	1	12328312	11615424	6301787	0.942175	0.511164	5639483	0.894902	700846222	414813924	69378869	216653429	414813924	0.690869	0.309131	0.856712	917.468	917.468	0.285699	0.285699	4060.53	0	1.78149	0.998903	0.995884	0.992914	0.990516	0.988138	0.985909	0.974602	2509423	3.03167	3.05912	3.07741	3.10486	3.12865	3.26038	1.20075	7.93027
FL2116T1	FF	3101804739	452129	452129	1	17962290	17139904	12585547	0.954216	0.700665	11173557	0.887809	1386219843	509484594	85838914	790896335	509484594	0.429458	0.570542	0.855811	1126.86	1127.31	0.2378	0.2378	2521.45	0.000869	1.74776	0.996662	0.994358	0.99158	0.989039	0.987209	0.985829	0.976918	4487512	4.77626	4.79634	4.81419	4.8365	4.85525	4.96234	1.2497	7.78592
FL2117N	FF	3101804739	452129	452129	1	15897344	15195284	8684563	0.955838	0.54629	7867773	0.905949	977903005	629472668	97923882	250506455	629472668	0.743833	0.256167	0.865378	1392.24	1392.24	0.331404	0.331404	4416.04	0	1.79644	0.998644	0.996112	0.994019	0.992498	0.990543	0.988961	0.981729	3960386	2.80654	2.81856	2.8326	2.84563	2.85825	2.93042	2.54565	5.8369
FL2117T1	FFPET	3101804739	452129	452129	1	22979432	21935064	2517283	0.954552	0.109545	1695524	0.673553	207494161	107830244	28433246	71230671	107830244	0.65671	0.34329	0.791336	238.494	238.494	0.039327	0.039327	3565.22	0	1.62241	0.998377	0.994747	0.991485	0.987019	0.982969	0.97811	0.917866	550244	3.23607	3.35731	3.49538	3.64524	3.81598	5.23037	5.215	2.12982
FL2118T1	FF	3101804739	452129	452129	1	14810058	14161536	10518045	0.956211	0.710196	9109204	0.866055	1129398093	421389091	60913405	647095597	421389091	0.427044	0.572956	0.873703	932.011	932.011	0.238047	0.238047	2559.7	0	1.8529	0.997419	0.993172	0.989713	0.98728	0.984726	0.982129	0.970842	3727618	4.99501	5.01656	5.04529	5.07043	5.09844	5.24498	2.35882	6.23186
FL2119T1	FFPET	3101804739	452129	452129	1	19944756	19008864	2717109	0.953076	0.136232	1269196	0.467113	152841244	75600904	17806070	59434270	75600904	0.611137	0.388863	0.809371	167.211	167.211	0.031817	0.031817	3393.43	0	1.65555	0.99854	0.995804	0.991396	0.987287	0.981968	0.972116	0.80986	379960	3.52545	3.73191	3.97205	4.26782	4.62803	16.7168	6.37126	1.86136
FL2120T1	FF	3101804739	452129	452129	1	13701136	13111244	9680980	0.956946	0.706582	8520834	0.880162	1057093682	389885846	60874300	606333536	389885846	0.426415	0.573585	0.864952	862.333	862.677	0.237894	0.237894	2530.32	0.000869	1.8277	0.996474	0.992781	0.98905	0.986612	0.98404	0.982171	0.968878	3474106	4.98397	5.01426	5.04118	5.06474	5.09907	5.25253	1.31621	8.69601
FL2121T1	FF	3101804739	452129	452129	1	11930856	11390590	8421650	0.954717	0.705871	7451870	0.884847	924419706	353506381	56277404	514635921	353506381	0.443288	0.556712	0.862666	781.871	781.871	0.24828	0.24828	2623.49	0	1.78918	0.997016	0.993002	0.988968	0.98653	0.98379	0.981211	0.966934	3205033	4.70836	4.73466	4.76389	4.79603	4.82234	4.97664	1.26523	7.88793
FL2122T1	FFPET	3101804739	452129	452129	1	21753236	20729756	2201861	0.95295	0.10122	1281163	0.581855	155719068	69676654	17042306	69000108	69676654	0.556894	0.443106	0.803477	154.108	154.108	0.02689	0.02689	3069.71	0	1.60529	0.997348	0.992624	0.986993	0.981308	0.974587	0.96547	0.778061	350654	3.78981	4.02512	4.30151	4.6414	5.07839	-1	4.21321	2.701
FL2123T1	FF	3101804739	452129	452129	1	11872886	11541672	7344855	0.972103	0.618624	6784145	0.923659	842718751	477225397	90506258	274987096	477225397	0.673691	0.326309	0.840583	1055.51	1055.51	0.330784	0.330784	3885.02	0	1.63899	0.998697	0.996348	0.994092	0.991925	0.990153	0.988656	0.980329	3475752	2.90826	2.92218	2.94074	2.95466	2.97044	3.0521	1.33773	7.17746
FL2124T1	FF	3101804739	452129	452129	1	8165624	7918436	5941572	0.969728	0.727632	5326381	0.89646	660705323	333600971	52930217	274174135	333600971	0.585028	0.414972	0.863064	737.845	737.845	0.337037	0.337037	3463.95	0	1.77794	0.998589	0.994997	0.991487	0.988733	0.986077	0.983323	0.970017	3190974	3.54231	3.56066	3.58514	3.60962	3.6292	3.74668	2.1208	6.18784
FL2125N	FF	3101804739	452129	452129	1	11303050	10806344	6741775	0.956056	0.596456	6226534	0.923575	774393931	533101427	86979742	154312762	533101427	0.800731	0.199269	0.859728	1179.09	1179.09	0.394658	0.394658	4722.8	0	1.70883	0.998963	0.995877	0.993608	0.991403	0.989777	0.9882	0.979597	3727655	2.49215	2.50513	2.51812	2.5311	2.54581	2.61159	1.12103	7.65665
FL2125T1	FF	3101804739	452129	452129	1	11558072	11217562	7229419	0.970539	0.625487	6604127	0.913507	819663261	471200387	78090084	270372790	471200387	0.670142	0.329858	0.857835	1042.18	1042.18	0.336045	0.336045	3943.87	0	1.76641	0.998711	0.99603	0.993159	0.99098	0.989364	0.987581	0.978407	3432821	3.08875	3.10653	3.12431	3.14208	3.15986	3.2523	2.10709	6.36239
FL2126T1	FF	3101804739	452129	452129	1	13822164	13196726	9710873	0.954751	0.702558	8627553	0.888443	1070860647	402182827	66478817	602199003	402182827	0.43765	0.56235	0.858152	889.531	889.531	0.243808	0.243808	2576.57	0	1.7898	0.996919	0.993254	0.989724	0.987344	0.985137	0.982434	0.971367	3614076	4.78932	4.81999	4.84726	4.87111	4.89361	5.03266	1.63593	6.62092
FL2127T1	FFPET	3101804739	452129	452129	1	34188088	32832174	2835807	0.96034	0.082947	1074584	0.378934	130246020	69689402	15516255	45040363	69689402	0.65419	0.34581	0.817896	154.136	154.197	0.016981	0.016981	3670.75	0.000869	1.69448	0.992303	0.985073	0.97934	0.973808	0.966129	0.952096	0.750582	346305	3.35772	3.57801	3.84813	4.17595	4.60552	-1	4.30434	2.65575
FL2128T1	FFPET	3101804739	452129	452129	1	22454310	21355672	2688314	0.951072	0.119724	2219946	0.825776	272908245	149581065	39911077	83416103	149581065	0.694344	0.305656	0.789379	330.837	330.837	0.056034	0.056034	3760.21	0	1.81779	0.99822	0.995906	0.992644	0.990204	0.988052	0.986199	0.967007	765129	3.41318	3.5154	3.62383	3.74774	3.88157	4.81836	10.2403	1.87213
FL3001N	FF	3101804739	452129	452129	1	14613600	13895702	7981567	0.950875	0.546174	7129798	0.893283	884943717	569014891	87308605	228620221	569014891	0.741656	0.258344	0.866973	1258.52	1258.52	0.327592	0.327592	4411.23	0	1.71695	0.998591	0.995922	0.993624	0.991748	0.990257	0.988855	0.982005	3566675	2.68632	2.69723	2.71179	2.72452	2.7409	2.81512	1.95982	6.30126
FL3001T1	FF	3101804739	452129	452129	1	13986662	13226966	6970431	0.945684	0.498363	6002103	0.861081	745765772	456744375	61833653	227187744	456744375	0.695363	0.304637	0.880763	1010.21	1010.21	0.27625	0.27625	4201.68	0	1.92788	0.999111	0.995406	0.991912	0.98887	0.985723	0.983102	0.97163	2578094	3.17367	3.19951	3.22019	3.25121	3.27395	3.42283	2.75225	5.60995
FL3003N	FF	3101804739	452129	452129	1	15175274	14553202	7840688	0.959008	0.516675	7103357	0.905961	882885097	586159199	88638061	208087837	586159199	0.764309	0.235691	0.868645	1296.44	1296.44	0.322216	0.322216	4554.74	0	1.81575	0.998711	0.995603	0.993464	0.991571	0.989921	0.988313	0.9807	3466140	2.74751	2.76501	2.78057	2.79418	2.81168	2.90035	2.85034	5.36441
FL3003T1	FF	3101804739	452129	452129	1	12252332	11703846	8632380	0.955234	0.70455	7641445	0.885207	948244113	370070264	60382342	517791507	370070264	0.453947	0.546053	0.859724	818.506	818.506	0.252956	0.252956	2677.42	0	1.79104	0.996846	0.992823	0.989118	0.987176	0.985009	0.982567	0.969489	3364864	4.6164	4.64339	4.66438	4.69736	4.72435	4.86829	1.71618	7.09103
FL3004N	FF	3101804739	452129	452129	1	7902408	7513762	4806263	0.950819	0.608202	4464420	0.928876	554860151	371378552	66285106	117196493	371378552	0.788782	0.211218	0.848548	821.4	821.4	0.395412	0.395412	4591.83	0	1.69012	0.998089	0.995397	0.992011	0.98953	0.987523	0.985562	0.974226	2738936	2.54342	2.56144	2.57746	2.59448	2.61431	2.71043	1.00761	8.59419
FL3004T1	FF	3101804739	452129	452129	1	10865074	10642800	6439843	0.979542	0.59271	5465836	0.848753	677533265	404296840	60105315	213131110	404296840	0.685431	0.314569	0.870575	894.207	894.207	0.303903	0.303903	4093.75	0	1.78841	0.997417	0.993683	0.990505	0.988034	0.985874	0.983794	0.97236	2614213	3.01799	3.04216	3.06365	3.08648	3.10985	3.23232	1.89131	6.30973
FL3005N	FF	3101804739	452129	452129	1	14955302	14187704	8077670	0.948674	0.540121	7416843	0.918191	920704031	587001771	107449453	226252807	587001771	0.754261	0.245739	0.845274	1298.31	1298.31	0.330992	0.330992	4373.93	0	1.72189	0.998306	0.996554	0.994849	0.992832	0.991071	0.989527	0.98275	3769720	2.71669	2.72805	2.74131	2.75645	2.77009	2.8428	2.68274	6.65907
FL3005T1	FF	3101804739	452129	452129	1	9796084	9508676	6212219	0.970661	0.634153	5613362	0.9036	696570606	391378805	63224762	241967039	391378805	0.652631	0.347369	0.860923	865.635	865.635	0.329281	0.329281	3854.64	0	1.7523	0.998529	0.995273	0.992469	0.990213	0.987917	0.985867	0.974246	2889040	3.13729	3.15967	3.17957	3.20444	3.22533	3.33873	2.05682	7.16262
FL3007N	FF	3101804739	452129	452129	1	15653972	14936256	8165932	0.954151	0.521652	7523880	0.921374	935706028	622998723	108549599	204157706	622998723	0.781814	0.218186	0.851617	1377.92	1377.92	0.333684	0.333684	4567.72	0	1.64626	0.998414	0.996079	0.994495	0.992586	0.990905	0.989476	0.983848	3830812	2.48268	2.49473	2.50879	2.51883	2.52967	2.59234	1.74469	6.88056
FL3007T1	FF	3101804739	452129	452129	1	8804938	8533832	6373384	0.96921	0.723842	5749744	0.902149	713058079	354987821	56463572	301606686	354987821	0.577024	0.422976	0.86277	785.147	785.147	0.332782	0.332782	3415.39	0	1.7409	0.998715	0.995307	0.991777	0.988954	0.986546	0.983932	0.972353	3345573	3.51611	3.53606	3.55601	3.57595	3.59856	3.70494	2.03265	6.51924
FL3008N	FF	3101804739	452129	452129	1	8814966	8400066	4861698	0.952932	0.551528	4452559	0.915844	553491080	368250178	62504847	122736055	368250178	0.778251	0.221749	0.854895	814.48	814.48	0.350712	0.350712	4564.41	0	1.77447	0.998366	0.994643	0.991604	0.988835	0.986904	0.984905	0.972809	2390744	2.68665	2.70998	2.73331	2.75331	2.77597	2.90395	1.63647	7.21088
FL3008T1	FF	3101804739	452129	452129	1	11049202	10829210	6434257	0.98009	0.582328	5601294	0.870542	694724556	434506819	68107760	192109977	434506819	0.723473	0.276527	0.864493	961.024	961.024	0.320989	0.320989	4290.78	0	1.83052	0.997709	0.993942	0.990967	0.988525	0.986513	0.984217	0.973634	2795666	2.9453	2.97038	2.98988	3.01218	3.03224	3.15262	2.22702	6.53145
FL3009T1	FFPET	3101804739	452129	452129	1	26522324	25411680	2016231	0.958124	0.07602	872890	0.432932	106067263	52562855	13405243	40099165	52562855	0.621946	0.378054	0.796792	116.256	116.303	0.016548	0.016548	3399.77	0.000869	1.43583	0.990905	0.983547	0.976531	0.969743	0.961226	0.946747	0.622964	267460	3.09443	3.32784	3.62645	3.99656	4.52143	-1	3.14853	2.33585
FL3010T1	FFPET	3101804739	452129	452129	1	19047278	18214464	3317535	0.956276	0.174174	567290	0.170997	64987085	23568229	5070498	36348358	23568229	0.440683	0.559317	0.82295	52.1272	52.1272	0.010351	0.010351	2488.01	0	1.79749	0.993303	0.98243	0.947413	0.79789	0.579231	0.396683	0.085953	117106	6.08572	8.48068	-1	-1	-1	-1	8.67401	2.45416
FL3011T1	FF	3101804739	452129	452129	1	30901046	27553240	11591250	0.89166	0.375109	9728439	0.839292	1205106388	775165806	126491911	303448671	775165806	0.748198	0.251802	0.859712	1714.48	1714.48	0.225067	0.225067	4412.87	0	1.78035	0.998173	0.995787	0.994145	0.992394	0.990739	0.989415	0.983719	3999458	2.78055	2.79677	2.80759	2.82381	2.83571	2.90492	2.16314	6.64976
FL3012N	FF	3101804739	452129	452129	1	11378830	10855960	6857700	0.954049	0.602672	6308097	0.919856	783135694	538724068	85249929	159161697	538724068	0.796764	0.203236	0.863376	1191.53	1191.53	0.396998	0.396998	4719.34	0	1.68772	0.999093	0.996479	0.993739	0.991502	0.990065	0.988804	0.982027	3822744	2.46484	2.47778	2.48641	2.49935	2.51402	2.57614	1.29776	7.24205
FL3012T1	FF	3101804739	452129	452129	1	10352750	9905326	7298417	0.956782	0.704974	6457526	0.884784	801602176	310401532	51957215	439243429	310401532	0.452043	0.547957	0.856614	686.533	686.807	0.250695	0.250695	2656.54	0.000869	1.82177	0.996461	0.991887	0.988517	0.985935	0.98243	0.97909	0.963581	2823863	4.73362	4.77169	4.80468	4.84021	4.87371	5.06252	1.16262	8.62478
FL3013N	FF	3101804739	452129	452129	1	13220418	12576904	7290013	0.951324	0.551421	6692374	0.918019	832019181	531587850	93703132	206728199	531587850	0.751534	0.248466	0.850145	1175.74	1175.74	0.338136	0.338136	4383.23	0	1.75484	0.998458	0.995879	0.993637	0.991496	0.990096	0.988678	0.980946	3471581	2.7601	2.77512	2.79181	2.80516	2.82319	2.9073	2.04768	6.23277
FL3013T1	FF	3101804739	452129	452129	1	10816202	10454658	7862682	0.966574	0.726936	7083115	0.900852	878807404	416094058	70112996	392600350	416094058	0.553258	0.446742	0.855796	920.299	920.299	0.318399	0.318399	3248.25	0	1.79746	0.998085	0.995355	0.992568	0.990235	0.988019	0.986046	0.975562	4000619	3.81624	3.83254	3.84885	3.8733	3.88798	3.99232	2.09935	5.96246
FL3014N	FF	3101804739	452129	452129	1	10537310	10048514	5807423	0.953613	0.55113	5273499	0.908062	655635322	434110729	72033459	149491134	434110729	0.77199	0.22801	0.857682	960.148	960.148	0.345612	0.345612	4542.45	0	1.78466	0.997928	0.994926	0.991531	0.989733	0.987899	0.986055	0.974483	2795349	2.71647	2.73235	2.75087	2.77204	2.79109	2.89906	1.4072	7.97434
FL3014T1	FF	3101804739	452129	452129	1	11117408	10880786	6469866	0.978716	0.581958	5566069	0.860307	690189770	426127604	66425527	197636639	426127604	0.713649	0.286351	0.86514	942.491	942.491	0.313306	0.313306	4235.68	0	1.83364	0.997364	0.993535	0.989879	0.98763	0.985115	0.982525	0.97149	2727030	2.99098	3.01185	3.0369	3.05778	3.08032	3.20057	0.712432	9.02022
FL3015T1	FF	3101804739	452129	452129	1	17503224	16731860	12047556	0.95593	0.688305	10652261	0.884184	1321874668	479900580	82386333	759587755	479900580	0.425371	0.574629	0.85348	1061.42	1061.42	0.229455	0.229455	2490.65	0	1.76316	0.997238	0.99386	0.991252	0.98901	0.986995	0.985203	0.974304	3948505	4.87845	4.90497	4.92929	4.95139	4.98056	5.10786	0.541187	9.86224
FL3016N	FF	3101804739	452129	452129	1	11106396	10557848	6687488	0.95061	0.602129	6240458	0.933154	775857007	519048808	91211634	165596565	519048808	0.786563	0.213437	0.850537	1148.01	1148.01	0.393299	0.393299	4589.64	0	1.72893	0.998401	0.996125	0.993935	0.991894	0.990164	0.988521	0.981304	3761514	2.59635	2.6091	2.62468	2.63884	2.65074	2.71872	2.23646	6.47136
FL3016T1	FF	3101804739	452129	452129	1	13694746	12919422	6920503	0.943385	0.50534	5983970	0.864673	743404938	446051841	59913358	237439739	446051841	0.680605	0.319395	0.881586	986.559	986.559	0.276205	0.276205	4116.35	0	2.10354	0.998918	0.995105	0.990494	0.987621	0.984624	0.981711	0.968648	2555318	3.53948	3.56966	3.59649	3.63002	3.66623	3.84329	3.70366	4.41034
FL3017N	FF	3101804739	452129	452129	1	10193494	9695240	5599507	0.95112	0.549322	5072312	0.90585	629267920	404968293	66268497	158031130	404968293	0.748865	0.251135	0.859373	895.692	895.692	0.334158	0.334158	4415.07	0	1.71589	0.998551	0.995503	0.992566	0.989952	0.987849	0.986298	0.975715	2592510	2.68765	2.70297	2.72595	2.7451	2.76271	2.87301	1.54119	7.55707
FL3017T1	FF	3101804739	452129	452129	1	9484260	9217858	5963108	0.971911	0.628737	5477965	0.918643	680216445	386822114	68764629	224629702	386822114	0.669767	0.330233	0.849064	855.557	855.557	0.335715	0.335715	3901.36	0	1.73541	0.998972	0.995563	0.991697	0.989357	0.987371	0.985471	0.974432	2871316	3.06903	3.09101	3.113	3.13498	3.15403	3.26541	1.61493	7.01176
FL3018N	FF	3101804739	452129	452129	1	12915696	12268910	7088787	0.949922	0.548851	6466602	0.91223	804084664	523365307	86885944	193833413	523365307	0.758939	0.241061	0.857623	1157.56	1157.56	0.341263	0.341263	4465.35	0	1.73028	0.998695	0.995946	0.993588	0.991438	0.989485	0.987559	0.979944	3370173	2.67536	2.6851	2.70456	2.71916	2.73571	2.81358	1.7096	6.98299
FL3018T1	FF	3101804739	452129	452129	1	22648114	19933930	9078347	0.880158	0.400843	7723561	0.850767	956986226	568551573	91884202	296550451	568551573	0.69012	0.30988	0.860873	1257.5	1257.5	0.228174	0.228174	4075.83	0	1.80157	0.99762	0.994922	0.992195	0.990255	0.988501	0.986705	0.978891	3035971	3.04974	3.07302	3.09112	3.11181	3.13354	3.23906	1.69036	7.66564
FL3019T1	FF	3101804739	452129	452129	1	16843944	15042434	6682400	0.893047	0.396724	5515155	0.825325	683693268	449700728	63942989	170049551	449700728	0.751278	0.248722	0.875511	994.629	994.629	0.239164	0.239164	4512.47	0	1.96956	0.997167	0.992836	0.989737	0.987523	0.985212	0.983003	0.972088	2321605	3.02279	3.0518	3.075	3.104	3.13532	3.29774	2.22332	6.2713
FL3020N	FF	3101804739	452129	452129	1	12116572	11522708	7254915	0.950987	0.59876	6716468	0.925782	833494281	536458598	98973325	198062358	536458598	0.762371	0.237629	0.844242	1186.52	1186.52	0.372453	0.372453	4415.56	0	1.57992	0.998905	0.996474	0.994864	0.993336	0.991836	0.990372	0.983733	3852247	2.46592	2.47518	2.48752	2.49832	2.51036	2.56961	1.32333	6.42872
FL3020T1	FF	3101804739	452129	452129	1	10853762	10361616	6660760	0.954657	0.613682	6207461	0.931945	771726834	520232431	85016530	166477873	520232431	0.784279	0.215721	0.859535	1150.63	1150.63	0.401661	0.401661	4624.72	0	1.83513	0.998441	0.995654	0.993316	0.991239	0.98974	0.988048	0.979106	3821706	2.73629	2.75289	2.76673	2.77779	2.79439	2.87075	2.22471	6.43346
FL3101T1	FF	3101804739	452129	452129	1	14000584	13547766	10116580	0.967657	0.722583	9062024	0.89576	1124089133	513205067	85502270	525381796	513205067	0.532616	0.467384	0.857189	1135.09	1135.09	0.303049	0.303049	3132.15	0	1.74629	0.998578	0.996056	0.993557	0.991575	0.989698	0.987961	0.980043	4753894	3.83708	3.85827	3.8724	3.88476	3.90065	3.9854	1.83595	6.29041
FL3102T1	FF	3101804739	452129	452129	1	17006872	15974706	8482941	0.939309	0.498795	7501848	0.884345	932172769	536498659	84434559	311239551	536498659	0.666114	0.333886	0.86402	1186.61	1186.61	0.268674	0.268674	3948.43	0	1.80062	0.999279	0.997147	0.99413	0.991684	0.989459	0.987601	0.978389	3128430	3.14513	3.16413	3.18735	3.20846	3.22872	3.33513	1.97043	6.93404
FL3103N	FF	3101804739	452129	452129	1	13232226	12601470	8135193	0.952332	0.614802	7468706	0.918074	928232803	614294790	98205243	215732770	614294790	0.767588	0.232412	0.862168	1358.67	1358.67	0.389983	0.389983	4540.17	0	1.74412	0.998549	0.996492	0.993727	0.992126	0.990461	0.988848	0.98208	4497540	2.64381	2.6588	2.67045	2.67877	2.69176	2.7477	2.09268	5.90699
FL3103T1	FFPET	3101804739	452129	452129	1	21314312	20385310	2305515	0.956414	0.108167	1491769	0.647044	182289884	94719209	24574446	62996229	94719209	0.654417	0.345583	0.794	209.496	209.496	0.037172	0.037172	3564.74	0	1.45483	0.998098	0.994594	0.990372	0.986917	0.98346	0.979061	0.930221	482919	2.90441	3.01764	3.13716	3.28185	3.4366	4.7803	2.10448	3.06478
FL3104T1	FFPET	3101804739	452129	452129	1	30607004	29270824	2971680	0.956344	0.097092	1796461	0.604527	218157851	94381071	26258974	97517806	94381071	0.552994	0.447006	0.782336	208.748	208.748	0.025795	0.025795	2968.02	0	1.44964	0.998441	0.995669	0.992204	0.98916	0.986079	0.983821	0.949483	488417	3.4725	3.60669	3.75929	3.92242	4.11502	5.71893	4.30382	1.69021
FL3105T1	FF	3101804739	452129	452129	1	9692158	9493788	5736035	0.979533	0.591822	4922662	0.858199	610382569	387778674	54495811	168108084	387778674	0.724586	0.275414	0.876783	857.673	857.673	0.326764	0.326764	4358.47	0	1.84843	0.997434	0.993701	0.990717	0.988304	0.98563	0.982613	0.970446	2495227	2.93507	2.95678	2.98091	3.00022	3.02917	3.16237	3.00882	5.48273
FL3106T1	FFPET	3101804739	452129	452129	1	23425896	22343996	2563915	0.953816	0.109448	1998388	0.779428	244987124	131593589	35437007	77956528	131593589	0.681793	0.318207	0.787841	291.053	291.053	0.047116	0.047116	3685.05	0	1.73246	0.998523	0.996132	0.99252	0.989724	0.987123	0.984498	0.95766	675280	3.32576	3.4307	3.55395	3.68054	3.83244	4.89577	8.97446	1.80543
FL3108T1	FF	3101804739	452129	452129	1	12401476	11674538	6352050	0.941383	0.512201	5690651	0.895876	706824895	418356435	66912909	221555551	418356435	0.686548	0.313452	0.862112	925.303	925.303	0.28668	0.28668	4060.57	0	1.72954	0.999007	0.996468	0.99319	0.99091	0.988755	0.986453	0.975788	2521586	2.94477	2.96777	2.98617	3.00917	3.03401	3.15544	1.50391	7.12186
FL3109T1	FF	3101804739	452129	452129	1	10540452	10244696	6614031	0.971941	0.62749	6093751	0.921337	756949580	434721932	77809959	244417689	434721932	0.677102	0.322898	0.848185	961.5	961.883	0.339471	0.339471	3940	0.000869	1.73939	0.99793	0.996262	0.993776	0.991277	0.989445	0.987698	0.978278	3227877	3.04606	3.06646	3.08549	3.09909	3.1203	3.21819	2.32744	5.7253
FL3110T1	FFPET	3101804739	452129	452129	1	22954922	21942038	2271121	0.955875	0.098938	1708478	0.752262	210324433	114636698	30030054	65657681	114636698	0.687827	0.312173	0.792419	253.549	253.549	0.041796	0.041796	3739.26	0	1.54603	0.997614	0.993071	0.988057	0.983441	0.975929	0.969622	0.926866	584366	2.92583	3.02635	3.13358	3.25253	3.38422	4.38141	0.365465	7.5482
FL3111T1	FF	3101804739	452129	452129	1	13024852	12458102	9092523	0.956487	0.69809	7977482	0.877367	989976972	370353081	60466192	559157699	370353081	0.435181	0.564819	0.859648	819.131	819.131	0.237823	0.237823	2566.51	0	1.85744	0.996671	0.992982	0.989253	0.986152	0.983737	0.981025	0.967399	3189609	4.99829	5.02723	5.05938	5.09475	5.12369	5.30116	1.40098	7.81471
FL3112T1	FF	3101804739	452129	452129	1	13669716	13296380	9851296	0.972689	0.720666	8949957	0.908506	1110903329	539873029	93282537	477747763	539873029	0.569947	0.430053	0.85267	1194.07	1194.07	0.324824	0.324824	3334.01	0	1.73557	0.998945	0.996758	0.994426	0.992265	0.990399	0.989112	0.981999	5002088	3.58622	3.59671	3.61245	3.62294	3.63763	3.71316	2.16549	5.795
FL3113N	FF	3101804739	452129	452129	1	13372388	12722328	7989474	0.951388	0.597461	7460135	0.933745	927658405	602135614	116298638	209224153	602135614	0.77446	0.22554	0.838122	1331.78	1331.78	0.378632	0.378632	4453.06	0	1.65644	0.998757	0.9967	0.994749	0.992743	0.991277	0.990071	0.983852	4364449	2.56016	2.57558	2.58586	2.59614	2.60641	2.66397	1.29395	7.4941
FL3113T1	FF	3101804739	452129	452129	1	10384560	10098548	6525103	0.972458	0.628347	5977637	0.916098	742509191	426963065	73594131	241951995	426963065	0.674143	0.325857	0.852976	944.339	944.339	0.338237	0.338237	3944.94	0	1.77507	0.998427	0.995709	0.992288	0.990226	0.988178	0.986398	0.97681	3152199	3.10615	3.12216	3.1435	3.16218	3.18299	3.29184	2.44319	5.84404
FL3114T1	FF	3101804739	452129	452129	1	14567060	14275678	8423984	0.979997	0.57829	7297698	0.8663	904783714	567911784	82996855	253875075	567911784	0.719408	0.280592	0.872491	1256.08	1256.08	0.318254	0.318254	4306.14	0	1.83907	0.997899	0.994982	0.992703	0.990328	0.98853	0.986935	0.979347	3588957	2.94533	2.96183	2.97832	2.99482	3.01131	3.09928	2.68395	5.45611
FL3115T1	FFPET	3101804739	452129	452129	1	31647980	30130762	3985554	0.95206	0.125934	3061550	0.768162	373396918	200234529	54520398	118641991	200234529	0.682263	0.317737	0.785989	442.87	442.87	0.053164	0.053164	3678.92	0	1.74358	0.99862	0.996463	0.994183	0.992206	0.990025	0.988295	0.977619	1032903	3.31831	3.38928	3.46239	3.53767	3.62412	4.12994	9.44487	1.92247
FL3116T1	FF	3101804739	452129	452129	1	10506338	10303756	6125472	0.980718	0.583026	5270755	0.860465	653816577	420292110	58066217	175458250	420292110	0.73164	0.26836	0.878614	929.584	929.584	0.326321	0.326321	4410.09	0	1.93663	0.997324	0.994011	0.990248	0.987585	0.985338	0.982516	0.969646	2657830	3.03585	3.05948	3.08442	3.11068	3.13589	3.26823	3.17611	4.73079
FL3117N	FF	3101804739	452129	452129	1	10196980	9719552	6202497	0.953179	0.608268	5713045	0.921088	709527490	486152647	80592890	142781953	486152647	0.798765	0.201235	0.857797	1075.25	1075.25	0.400144	0.400144	4700.62	0	1.7287	0.998925	0.996207	0.99405	0.991252	0.989379	0.98765	0.97884	3517607	2.53597	2.55144	2.56433	2.57464	2.59011	2.66436	2.03248	6.68965
FL3117T1	FF	3101804739	452129	452129	1	13015584	12664650	8192355	0.973037	0.629427	7406927	0.904127	919201530	484336347	77645724	357219459	484336347	0.611381	0.388619	0.861836	1071.23	1071.23	0.305945	0.305945	3614.83	0	1.79136	0.998332	0.996023	0.9929	0.990795	0.988651	0.986813	0.977467	3495565	3.42164	3.43665	3.45499	3.47666	3.49767	3.6017	2.1179	6.50427
FL3118N	FF	3101804739	452129	452129	1	11492924	10962542	6991401	0.953851	0.608322	6372193	0.911433	790677202	530071140	80196419	180409643	530071140	0.771829	0.228171	0.868588	1172.39	1172.39	0.386824	0.386824	4599.25	0	1.73945	0.998492	0.996156	0.993931	0.991558	0.990138	0.988508	0.980811	3767663	2.60798	2.62096	2.63395	2.64693	2.65819	2.72744	2.75322	5.26126
FL3118T1	FF	3101804739	452129	452129	1	14807482	13095664	5929122	0.884395	0.400414	4864789	0.820491	602775253	394547281	60197625	148030347	394547281	0.754419	0.245581	0.867623	872.643	872.643	0.241025	0.241025	4490.51	0	1.7809	0.99714	0.994267	0.990923	0.988105	0.985382	0.983109	0.972276	2071673	2.74535	2.77036	2.79703	2.82538	2.85038	3.00242	2.35066	5.7299
FL3119T1	FFPET	3101804739	452129	452129	1	32129126	30581798	3758452	0.95184	0.11698	2661770	0.708209	325102695	160977624	44395764	119729307	160977624	0.631719	0.368281	0.783829	356.044	356.185	0.042111	0.042111	3397.01	0.000869	1.54863	0.998051	0.995446	0.992442	0.988981	0.986727	0.983887	0.964024	833806	3.20048	3.26999	3.35108	3.4368	3.52438	4.10267	2.16048	4.21002
FL3120T1	FFPET	3101804739	452129	452129	1	41630340	39707946	5128516	0.953822	0.123192	910554	0.177547	108670865	48386329	11038669	49245867	48386329	0.546835	0.453165	0.814242	107.019	107.061	0.009748	0.009748	3054.65	0.000869	1.75511	0.992918	0.984467	0.976715	0.965059	0.932338	0.878829	0.443462	241917	4.30488	4.78435	5.43453	6.42978	8.32583	-1	5.5436	2.62623
FL3121T1	FF	3101804739	452129	452129	1	20259700	18048240	7907455	0.890844	0.390305	6675721	0.844231	827705151	538315897	83264040	206125214	538315897	0.750968	0.249032	0.866045	1190.62	1190.62	0.238612	0.238612	4461.84	0	1.79041	0.998056	0.994696	0.991766	0.989956	0.988647	0.987198	0.978889	2809570	2.76935	2.7904	2.80911	2.8325	2.85215	2.9588	2.66698	4.85311
FL3122T1	FF	3101804739	452129	452129	1	23526656	20913838	9078731	0.888942	0.385891	7711523	0.849405	955898804	601925184	97998799	255974821	601925184	0.732216	0.267784	0.859987	1331.31	1331.31	0.23025	0.23025	4319.99	0	1.73801	0.997735	0.995331	0.99319	0.991631	0.989718	0.988353	0.981193	3149913	2.77734	2.79372	2.80873	2.82647	2.84695	2.93866	2.64413	5.444
FL3123N	FF	3101804739	452129	452129	1	10602384	10117594	6417916	0.954275	0.605328	5915015	0.921641	735032921	499449222	83598126	151985573	499449222	0.793226	0.206774	0.856619	1104.66	1104.66	0.394915	0.394915	4661.62	0	1.72334	0.998812	0.995771	0.993462	0.991118	0.989384	0.987608	0.979689	3594990	2.55069	2.56277	2.57619	2.58692	2.60303	2.67389	1.17055	8.34484
FL3123T1	FFPET	3101804739	452129	452129	1	31578714	30197434	3573439	0.956259	0.11316	2570052	0.71921	313291529	168120254	36762696	108408579	168120254	0.653969	0.346031	0.820567	371.841	371.841	0.044539	0.044539	3681.49	0	1.47556	0.997992	0.994612	0.990914	0.988207	0.985761	0.983328	0.964557	835968	2.80341	2.86501	2.9266	2.99504	3.06348	3.50149	2.30347	4.5763
FL3124T1	FF	3101804739	452129	452129	1	11965666	11458388	8391541	0.957606	0.701302	7329820	0.873477	909511996	352362859	51800269	505348868	352362859	0.444374	0.555626	0.871833	779.341	779.341	0.246012	0.246012	2657.87	0	1.81665	0.997065	0.992799	0.988797	0.985869	0.983224	0.980501	0.966282	3046298	4.71601	4.75114	4.77748	4.81261	4.84071	5.00933	1.80653	7.28301
FL3125T1	FF	3101804739	452129	452129	1	11569236	10900744	6023493	0.942218	0.520647	5203107	0.863802	646474374	387213945	51225978	208034451	387213945	0.678202	0.321798	0.883163	856.424	856.424	0.284174	0.284174	4109.15	0	2.01511	0.998394	0.994103	0.990228	0.986559	0.983222	0.979939	0.963893	2262770	3.39542	3.42936	3.46046	3.49723	3.52947	3.71951	3.01202	5.08544
FL3126T1	FF	3101804739	452129	452129	1	17977718	17176708	12621780	0.955444	0.702079	11120607	0.881065	1380313315	527142390	89480225	763690700	527142390	0.446727	0.553273	0.854887	1165.91	1165.91	0.245515	0.245515	2620.01	0	1.75062	0.996935	0.994384	0.991923	0.989366	0.987815	0.986513	0.978783	4683792	4.60088	4.62079	4.63849	4.66062	4.6739	4.7801	1.52459	7.10711
FL3127T1	FFPET	3101804739	452129	452129	1	46332874	44169734	4193900	0.953313	0.090517	972705	0.231933	117285459	46298973	11831259	59155227	46298973	0.49563	0.50437	0.79647	102.402	102.443	0.008386	0.008386	2708.19	0.000869	1.82934	0.990328	0.979608	0.969409	0.948957	0.901674	0.840435	0.391762	236095	5.1079	5.73532	6.65	8.17602	11.7392	-1	2.3778	7.49551
FL3128T1	FFPET	3101804739	452129	452129	1	22752068	21675988	3059070	0.952704	0.134452	1866609	0.610188	223856195	107344574	27596268	88915353	107344574	0.602801	0.397199	0.795494	237.42	237.42	0.039618	0.039618	3289.75	0	1.51223	0.997947	0.994464	0.991348	0.988682	0.985898	0.983188	0.952062	551675	3.25902	3.37159	3.50209	3.64565	3.79442	5.03161	6.88362	1.99576
FL3130T1	FFPET	3101804739	452129	452129	1	31128718	29742922	3138807	0.955482	0.100833	1628046	0.518683	197173276	88176352	22254049	86742875	88176352	0.560068	0.439932	0.798479	195.025	195.025	0.023717	0.023717	3068.01	0	1.77295	0.99779	0.993716	0.989291	0.984498	0.97972	0.971884	0.844737	449329	4.15613	4.37252	4.63432	4.93353	5.29257	10.5756	2.43406	5.91816
FL3131N	FF	3101804739	452129	452129	1	13836154	13184070	7597049	0.952871	0.549072	6950079	0.914839	864334193	561862269	95760171	206711753	561862269	0.760843	0.239157	0.854384	1242.7	1242.7	0.340934	0.340934	4459.64	0	1.7627	0.998611	0.996014	0.993559	0.991797	0.990363	0.988835	0.98164	3626641	2.72809	2.73857	2.75429	2.77	2.78363	2.86327	1.96272	6.25848
FL3131T1	FF	3101804739	452129	452129	1	12417644	11874242	8737434	0.95624	0.703631	7788420	0.891385	966862987	364379121	63339408	539144458	364379121	0.442378	0.557622	0.851913	805.918	805.918	0.245492	0.245492	2585.48	0	1.79093	0.99653	0.993285	0.989262	0.986977	0.984266	0.98162	0.968527	3313238	4.78394	4.81157	4.83614	4.86684	4.89632	5.05108	1.30437	8.06368
FL3132N	FF	3101804739	452129	452129	1	10648176	10143216	6609232	0.952578	0.620691	6074611	0.91911	755182561	484411485	81185751	189585325	484411485	0.748954	0.251046	0.85646	1071.4	1071.4	0.382058	0.382058	4400.63	0	1.76217	0.998531	0.995837	0.992456	0.990054	0.988176	0.986236	0.977055	3614139	2.76202	2.77813	2.78886	2.80631	2.82	2.90052	1.17111	8.2871
FL3132T1	FF	3101804739	452129	452129	1	13975838	13693042	8030855	0.979765	0.574624	6992149	0.870661	867179507	550335503	84247204	232596800	550335503	0.731778	0.268222	0.86724	1217.21	1217.21	0.321527	0.321527	4353.82	0	1.83868	0.997383	0.994402	0.992184	0.990485	0.988696	0.986827	0.977484	3471200	2.91227	2.92821	2.94415	2.9654	2.98241	3.07166	2.01334	6.31281
FL3134T1	FF	3101804739	452129	452129	1	12619932	12259758	7853943	0.97146	0.622344	7269732	0.925616	903257501	509303131	98289082	295665288	509303131	0.672668	0.327332	0.838232	1126.46	1126.46	0.332341	0.332341	3868.27	0	1.69392	0.998571	0.996154	0.993767	0.991971	0.99033	0.988481	0.980483	3768714	3.02056	3.03533	3.04682	3.06487	3.07963	3.15839	1.38736	7.38536
FL3135T1	FFPET	3101804739	452129	452129	1	31251724	29755650	2980092	0.952128	0.095358	648570	0.217634	77180880	31943259	7476798	37760823	31943259	0.510749	0.489251	0.81033	70.6508	70.6789	0.008588	0.008588	2839.37	0.000869	2.27996	0.987594	0.970205	0.921058	0.822261	0.687494	0.548005	0.206359	160322	6.654	8.8972	20.5233	-1	-1	-1	2.80923	10.2783
FL3137N	FF	3101804739	452129	452129	1	18598822	17726266	9796722	0.953085	0.526739	8998725	0.918544	1119156834	731914279	131557716	255684839	731914279	0.771538	0.228462	0.847641	1618.82	1618.82	0.330319	0.330319	4486.64	0	1.70223	0.998706	0.996855	0.994922	0.99332	0.991354	0.990317	0.984013	4560820	2.6137	2.62439	2.63628	2.64578	2.65433	2.71136	1.03731	8.26778
FL3137T1	FF	3101804739	452129	452129	1	19980858	17623196	8141140	0.882004	0.407447	6793671	0.834486	841272606	524170121	78718391	238384094	524170121	0.716639	0.283361	0.869431	1159.34	1159.34	0.237946	0.237946	4274.52	0	1.78634	0.997651	0.994698	0.992237	0.989777	0.987926	0.986462	0.977655	2777937	2.88443	2.90479	2.92742	2.94551	2.96723	3.08125	2.81958	5.45043
FL3138T1	FF	3101804739	452129	452129	1	12815146	12254222	9001715	0.95623	0.702428	7935492	0.881553	984076031	364645252	55457981	563972798	364645252	0.426901	0.573099	0.86799	806.507	806.828	0.238054	0.238054	2542.11	0.000869	1.75017	0.996561	0.992796	0.989282	0.986911	0.98454	0.981899	0.968958	3199736	4.7482	4.77656	4.80808	4.83329	4.86354	5.0148	1.15149	8.24305
FL3139T1	FF	3101804739	452129	452129	1	10621462	10284446	7676620	0.96827	0.722746	6898632	0.898655	855955856	419397094	68631917	367926845	419397094	0.570157	0.429843	0.859369	927.605	927.605	0.326238	0.326238	3361.45	0	1.76687	0.998996	0.995355	0.992637	0.989908	0.987988	0.986059	0.97571	3931861	3.62449	3.64052	3.65654	3.67658	3.69501	3.79117	2.20561	5.68784
FL3140T1	FF	3101804739	452129	452129	1	12991606	12285664	6528022	0.945662	0.50248	5756070	0.881748	715412803	438518752	63343570	213550481	438518752	0.7015	0.2985	0.873783	969.897	969.897	0.285548	0.285548	4205.17	0	1.9244	0.998797	0.995448	0.991816	0.989158	0.986725	0.984007	0.971475	2543547	3.16332	3.19223	3.21471	3.24041	3.26739	3.41386	2.71335	5.84673
FL3141N	FF	3101804739	452129	452129	1	10456520	9941016	5690704	0.9507	0.544225	5271020	0.926251	655287086	419752645	79212833	156321608	419752645	0.761446	0.238554	0.841246	928.391	928.391	0.337795	0.337795	4394.55	0	1.6758	0.99797	0.995762	0.99296	0.990704	0.988791	0.98699	0.977845	2738617	2.6341	2.65406	2.66736	2.68598	2.70673	2.80569	1.81666	6.60285
FL3141T1	FF	3101804739	452129	452129	1	18940148	16872814	7399805	0.890849	0.390694	6281227	0.848837	778361957	498942676	82551941	196867340	498942676	0.747075	0.252925	0.858035	1103.54	1103.98	0.236566	0.236566	4397.65	0.000869	1.74404	0.997523	0.994687	0.991396	0.988972	0.987539	0.986095	0.977504	2630269	2.74073	2.7605	2.78027	2.80003	2.8198	2.93576	1.41818	7.12292
FL3142T1	FFPET	3101804739	452129	452129	1	23591458	22488924	2832013	0.953266	0.120044	1955416	0.690469	238440939	124525896	32130077	81784966	124525896	0.657001	0.342999	0.7949	275.421	275.421	0.044298	0.044298	3582.87	0	1.65916	0.99825	0.995497	0.991874	0.98857	0.985904	0.982759	0.950331	634912	3.27364	3.38338	3.50309	3.63278	3.77844	4.86386	8.73846	1.77079
FL3144T1	FF	3101804739	452129	452129	1	9481260	9217436	5986924	0.972174	0.631448	5458086	0.911668	677652164	387512735	64196619	225942810	387512735	0.66658	0.33342	0.857881	857.084	857.084	0.33633	0.33633	3923.12	0	1.75273	0.99883	0.995515	0.993283	0.990941	0.988505	0.986042	0.975511	2859994	3.08689	3.10871	3.12569	3.14509	3.17128	3.28187	2.69946	5.49839
FL3145N	FF	3101804739	452129	452129	1	9542798	9082988	5223956	0.951816	0.547424	4786090	0.916181	594322421	390236055	66766594	137319772	390236055	0.768947	0.231053	0.853903	863.108	863.108	0.343707	0.343707	4504.61	0	1.68576	0.998262	0.995063	0.992153	0.989766	0.987966	0.985918	0.975494	2515467	2.58718	2.60524	2.62571	2.64498	2.6652	2.76923	1.87131	6.64166
FL3145T1	FF	3101804739	452129	452129	1	14532390	13756702	7180795	0.946624	0.494123	6425758	0.894853	798753183	500631196	78123651	219998336	500631196	0.724573	0.275427	0.865014	1107.28	1107.28	0.291134	0.291134	4299.89	0	1.74374	0.998965	0.996382	0.99398	0.99139	0.989622	0.987787	0.978469	2901068	2.8003	2.8167	2.83675	2.85497	2.87465	2.97525	1.70305	7.03169
FL3146T1	FF	3101804739	452129	452129	1	10596348	10381242	6209563	0.9797	0.58601	5349411	0.861479	663542263	416631889	59436266	187474108	416631889	0.717465	0.282535	0.875152	921.489	921.489	0.321065	0.321065	4307.61	0	1.86536	0.997229	0.993774	0.990401	0.988172	0.985816	0.983058	0.971745	2657800	2.99401	3.01786	3.03907	3.0616	3.08784	3.21507	3.08975	5.24515
FL3147N	FF	3101804739	452129	452129	1	12833898	12140000	7123340	0.945932	0.555041	6535507	0.917478	812370174	507852174	89711666	214806334	507852174	0.735581	0.264419	0.849871	1123.25	1123.69	0.334664	0.334664	4288.8	0.000869	1.72082	0.998288	0.99578	0.993732	0.991295	0.989598	0.987992	0.980326	3355715	2.76913	2.78362	2.7965	2.81261	2.83387	2.91891	1.71993	6.9676
FL3147T1	FF	3101804739	452129	452129	1	12555814	12010824	8840403	0.956595	0.704088	7813646	0.883856	969874807	381940566	60736106	527198135	381940566	0.456427	0.543573	0.862798	844.76	845.097	0.254398	0.254398	2701.67	0.000869	1.80963	0.996136	0.993241	0.989857	0.986922	0.984515	0.982083	0.968934	3405120	4.61749	4.6453	4.67312	4.70093	4.72874	4.87707	1.62867	7.49941
FL3148T1	FF	3101804739	452129	452129	1	15686064	14981496	10876582	0.955083	0.693391	9776362	0.898845	1213643490	441245120	82307936	690090434	441245120	0.431389	0.568611	0.84279	975.927	975.927	0.235621	0.235621	2494.26	0	1.72425	0.996897	0.993823	0.990885	0.988057	0.986146	0.983951	0.973612	3837584	4.76706	4.79083	4.81461	4.83838	4.8574	4.99054	0.792031	9.25533
FL3149T1	FF	3101804739	452129	452129	1	13490302	13204602	7808908	0.978822	0.578853	6820773	0.873461	846252162	507172626	82940018	256139518	507172626	0.697325	0.302675	0.859451	1121.74	1121.74	0.30727	0.30727	4111.57	0	1.77211	0.997638	0.994778	0.991845	0.989835	0.988112	0.986515	0.977201	3258926	2.97296	2.99348	3.00716	3.02939	3.04683	3.14533	2.35827	6.2116
FL3150T1	FF	3101804739	452129	452129	1	11472650	11108366	8277158	0.968248	0.721469	7449717	0.900033	924349882	451567212	72880102	399902568	451567212	0.567369	0.432631	0.861034	998.757	998.757	0.325209	0.325209	3351.49	0	1.74303	0.998728	0.995501	0.992606	0.990587	0.988452	0.986566	0.977239	4202870	3.58225	3.5996	3.61406	3.63429	3.64991	3.73318	1.78864	6.39432
FL3151T1	FFPET	3101804739	452129	452129	1	29385386	28015332	3299463	0.953376	0.112282	1853669	0.561809	224336650	105945385	27812479	90578786	105945385	0.596237	0.403763	0.792068	234.326	234.326	0.030254	0.030254	3239.92	0	1.85973	0.997257	0.992553	0.986292	0.979751	0.973198	0.9638	0.874381	546281	4.10383	4.29082	4.50089	4.74098	5.02354	7.83806	1.25344	9.67613
FL3152T1	FF	3101804739	452129	452129	1	10451112	10126974	7579876	0.968985	0.72527	6834065	0.901606	847793508	408262761	66666169	372864578	408262761	0.560194	0.439806	0.859629	902.978	902.978	0.322515	0.322515	3303.71	0	1.76363	0.99852	0.995747	0.99225	0.990147	0.98803	0.985728	0.975239	3874910	3.67915	3.69494	3.71598	3.7344	3.75176	3.85278	1.80716	6.54099
FL3153T1	FFPET	3101804739	452129	452129	1	27617556	26534716	2710885	0.960792	0.098158	971270	0.358285	116767762	61228833	14166789	41372140	61228833	0.645689	0.354311	0.812101	135.423	135.477	0.01846	0.01846	3597.37	0.000869	1.52222	0.992451	0.984796	0.979754	0.974204	0.966134	0.955019	0.716607	307265	3.08148	3.28921	3.54582	3.86354	4.27412	-1	5.71871	1.96331
FL3154N	FF	3101804739	452129	452129	1	11492086	10953850	6261347	0.953165	0.54484	5732541	0.915544	712136130	473068332	82145981	156921817	473068332	0.779646	0.220354	0.852046	1046.31	1046.31	0.345499	0.345499	4557.36	0	1.71808	0.998069	0.995548	0.993234	0.990806	0.989025	0.987371	0.978732	3041265	2.60323	2.62063	2.63514	2.65109	2.66763	2.75465	1.77966	6.71182
FL3154T1	FF	3101804739	452129	452129	1	14139264	13337224	7152061	0.943276	0.50583	6476166	0.905496	804846516	460736353	85351613	258758550	460736353	0.6785	0.3215	0.843704	1019.04	1019.04	0.276361	0.276361	3927.28	0	1.73306	0.999516	0.996298	0.993898	0.99202	0.990091	0.987917	0.977785	2810732	3.04686	3.06807	3.08927	3.11048	3.13593	3.2462	0.999948	8.48073
FL3155N	FF	3101804739	452129	452129	1	10772436	10250290	5772820	0.951529	0.535888	5357005	0.92797	666060943	439385354	81752101	144923488	439385354	0.782417	0.217583	0.843128	971.814	972.201	0.342925	0.342925	4525.68	0.000869	1.67045	0.998135	0.995623	0.993805	0.991438	0.989304	0.987674	0.979112	2816481	2.54884	2.56535	2.58048	2.59836	2.6157	2.70813	1.90435	6.18973
FL3155T1	FF	3101804739	452129	452129	1	11805908	11154328	5988395	0.944809	0.507237	5065620	0.845906	629196139	379647285	47636624	201912230	379647285	0.679095	0.320905	0.888513	839.688	839.688	0.272287	0.272287	4139.49	0	2.10448	0.998323	0.993699	0.98912	0.985329	0.981711	0.978201	0.96083	2143000	3.52469	3.55912	3.59929	3.63658	3.67618	3.89651	3.72874	4.56234
FL3156T1	FF	3101804739	452129	452129	1	8840996	8575554	6386576	0.969976	0.722382	5784259	0.90569	717589558	346924427	57939364	312725767	346924427	0.5642	0.4358	0.856892	767.313	767.313	0.32364	0.32364	3316.74	0	1.71275	0.997883	0.994636	0.991162	0.988698	0.986298	0.983668	0.970747	3275110	3.56531	3.58543	3.60108	3.62567	3.64578	3.75844	1.32658	7.4746
FL3157T1	FF	3101804739	452129	452129	1	21792412	19265734	8584230	0.884057	0.393909	7264089	0.846213	900244754	560235461	88805427	251203866	560235461	0.72096	0.27904	0.863174	1239.11	1239.11	0.232635	0.232635	4269.35	0	1.80365	0.997609	0.99501	0.992469	0.990228	0.988674	0.987123	0.978427	2952299	2.91696	2.9357	2.95445	2.97694	2.99643	3.10438	1.85166	6.96327
FL3159T1	FF	3101804739	452129	452129	1	10021214	9710754	7257288	0.96902	0.724192	6554051	0.903099	813246050	395105743	65637379	352502928	395105743	0.566548	0.433452	0.85754	873.878	873.878	0.3255	0.3255	3333.06	0	1.75126	0.998569	0.99551	0.992363	0.989841	0.987227	0.985166	0.974706	3743720	3.62439	3.63956	3.65726	3.67749	3.69569	3.79884	2.15842	6.22369
FL3160T1	FF	3101804739	452129	452129	1	14510304	13659846	7345512	0.941389	0.506227	6515301	0.886977	809454724	476858620	73097315	259498789	476858620	0.679415	0.320585	0.867085	1054.7	1054.7	0.279276	0.279276	4041.56	0	1.76666	0.999129	0.996357	0.993389	0.990965	0.988587	0.986411	0.976863	2811736	3.02061	3.03677	3.0619	3.07985	3.10355	3.21556	1.83205	7.10722
FL3161T1	FF	3101804739	452129	452129	1	7533028	7305102	5487281	0.969743	0.72843	4883844	0.89003	605528778	305279906	46297246	253951626	305279906	0.580612	0.419388	0.868316	675.205	675.205	0.33432	0.33432	3458.72	0	1.78626	0.998178	0.99451	0.990618	0.986979	0.984084	0.981477	0.966596	2902965	3.56349	3.59153	3.61584	3.63641	3.66221	3.79683	2.18852	5.89624
FL3162T1	FF	3101804739	452129	452129	1	10432774	10105506	7555624	0.968631	0.72422	6863735	0.908427	851840989	403690519	68161233	379989237	403690519	0.55392	0.44608	0.855545	892.866	892.866	0.319581	0.319581	3251.19	0	1.75761	0.998383	0.995503	0.992898	0.989813	0.987464	0.985398	0.974549	3847514	3.72986	3.74573	3.76424	3.78539	3.80443	3.89962	2.22214	5.94139
FL3163T1	FF	3101804739	452129	452129	1	13235342	12655670	9267452	0.956203	0.700205	8259992	0.891291	1025618005	395400823	67994813	562222369	395400823	0.451821	0.548179	0.853268	874.531	874.531	0.249944	0.249944	2644.87	0	1.7739	0.997423	0.992754	0.989925	0.987643	0.985544	0.98314	0.97128	3529158	4.6267	4.65132	4.67595	4.70549	4.72716	4.86898	1.26652	8.09061
FL3164T1	FF	3101804739	452129	452129	1	8722152	8475568	5503795	0.971729	0.631013	5017380	0.911622	623137436	367907654	60108191	195121591	367907654	0.686872	0.313128	0.859566	813.723	813.723	0.347264	0.347264	4050.49	0	1.76896	0.998593	0.995059	0.991881	0.989291	0.986774	0.9846	0.973348	2714408	3.01703	3.03707	3.05934	3.08384	3.10388	3.22147	2.34045	5.70906
FL3165T1	FF	3101804739	452129	452129	1	15488942	14633544	7745834	0.944774	0.500088	6985082	0.901786	868213941	508717296	89517738	269978907	508717296	0.689041	0.310959	0.850364	1125.16	1125.16	0.27811	0.27811	4019.78	0	1.73368	0.999527	0.997165	0.994563	0.992122	0.990213	0.9883	0.979634	3039216	2.97638	2.99386	3.01716	3.03464	3.05445	3.15698	1.24486	7.70092
FL3166T1	FF	3101804739	452129	452129	1	10839694	10548186	6814972	0.973107	0.628705	6227234	0.913758	773154373	437711073	72531265	262912035	437711073	0.659949	0.340051	0.857849	968.111	968.111	0.331971	0.331971	3883.95	0	1.7602	0.998593	0.995691	0.99315	0.990688	0.988331	0.986639	0.976144	3196652	3.12788	3.14461	3.16692	3.18644	3.20485	3.30523	2.40768	5.62911
FL3167T1	FF	3101804739	452129	452129	1	12762832	12405462	7941434	0.971999	0.622231	7217247	0.908809	895870222	523138778	86401135	286330309	523138778	0.680389	0.319611	0.858252	1157.06	1157.06	0.33736	0.33736	4006.12	0	1.73994	0.998753	0.996539	0.993814	0.991383	0.989715	0.988156	0.980276	3760495	2.9919	3.01153	3.02461	3.04097	3.05471	3.13716	1.56608	7.16314
FL3168T1	FF	3101804739	452129	452129	1	11671282	11186384	8240811	0.958454	0.706076	6961909	0.844809	863341945	357291964	44311029	461738952	357291964	0.465173	0.534827	0.889665	790.243	790.243	0.255519	0.255519	2839.18	0	2.10732	0.996284	0.991591	0.987738	0.98381	0.980269	0.976905	0.958198	2991443	5.13255	5.16609	5.20522	5.24994	5.29019	5.50485	3.79898	4.65081
FL3169T1	FF	3101804739	452129	452129	1	12424886	12025342	8948324	0.967843	0.720194	8045037	0.899055	997879725	474296102	76820462	446763161	474296102	0.552288	0.447712	0.860609	1049.03	1049.03	0.315531	0.315531	3260.79	0	1.7368	0.998697	0.995696	0.993006	0.990662	0.988875	0.986973	0.978347	4382800	3.67149	3.68558	3.70282	3.71848	3.73164	3.81435	1.73753	7.06865
FL3170T1	FF	3101804739	452129	452129	1	9477990	9205610	5996180	0.971262	0.632643	5396390	0.899971	669840090	393452200	62045751	214342139	393452200	0.68001	0.31999	0.863785	870.221	870.221	0.341924	0.341924	4029.7	0	1.76874	0.998224	0.995503	0.992201	0.989937	0.987807	0.985681	0.973853	2883646	3.03099	3.05258	3.07177	3.09216	3.11303	3.22816	2.15036	6.01498
FL3171T1	FF	3101804739	452129	452129	1	13341482	12769530	9366848	0.95713	0.702085	8354691	0.891943	1036989812	396367474	67447207	573175131	396367474	0.44727	0.55273	0.854582	876.669	877.018	0.248321	0.248321	2622.26	0.000869	1.76818	0.996516	0.993232	0.989773	0.987117	0.984779	0.982315	0.970856	3542418	4.65514	4.67503	4.70487	4.72476	4.75261	4.88788	1.27516	8.07268
